# Supplementary material for: Whole genome sequence characterization of Aspergillus terreus ATCC 20541 and genome comparison of the fungi A. terreus
Source: Sci Rep. 2023 Jan 5;13:194. doi: 10.1038/s41598-022-27311-7 (PMC9814666; doi:10.1038/s41598-022-27311-7)
Supplement: Supplementary file 2 — Supplementary Table S1. [file 41598_2022_27311_MOESM2_ESM.xlsx]

## Sheet: 工作表1
Table S1. A. terreus ATCC 20541 genomics analysis of GO annotations
description	count	ontology
integral component of membrane	3276	Cellular Component
nucleus	1268	Cellular Component
cytoplasm	891	Cellular Component
ATP binding	718	Molecular Function
hydrolase activity	713	Molecular Function
DNA binding	661	Molecular Function
transmembrane transport	652	Biological Process
regulation of cellular macromolecule biosynthetic process	648	Biological Process
zinc ion binding	601	Molecular Function
oxidoreductase activity	563	Molecular Function
metal ion binding	546	Molecular Function
transmembrane transporter activity	507	Molecular Function
regulation of transcription by RNA polymerase II	443	Biological Process
DNA-binding transcription factor activity, RNA polymerase II-specific	383	Molecular Function
plasma membrane	381	Cellular Component
transferase activity	377	Molecular Function
phosphorylation	367	Biological Process
cytosol	361	Cellular Component
cellular macromolecule biosynthetic process	343	Biological Process
extracellular region	335	Cellular Component
mitochondrion	309	Cellular Component
proteolysis	285	Biological Process
protein-containing complex assembly	281	Biological Process
transcription, DNA-templated	263	Biological Process
kinase activity	261	Molecular Function
methylation	257	Biological Process
monooxygenase activity	255	Molecular Function
ribosome	249	Cellular Component
RNA binding	246	Molecular Function
methyltransferase activity	218	Molecular Function
carbohydrate metabolic process	210	Biological Process
heme binding	202	Molecular Function
iron ion binding	190	Molecular Function
oxidoreductase activity, acting on paired donors, with incorporation or reduction of molecular oxygen	189	Molecular Function
structural constituent of ribosome	181	Molecular Function
protein phosphorylation	180	Biological Process
ligase activity	178	Molecular Function
endoplasmic reticulum membrane	160	Cellular Component
ATP hydrolysis activity	150	Molecular Function
FAD binding	148	Molecular Function
translation	148	Biological Process
secondary metabolite biosynthetic process	146	Biological Process
nucleic acid binding	145	Molecular Function
metabolic process	141	Biological Process
intracellular organelle lumen	140	Cellular Component
GTP binding	140	Molecular Function
mitochondrial inner membrane	137	Cellular Component
carbohydrate transport	133	Biological Process
nucleolus	130	Cellular Component
lyase activity	128	Molecular Function
catalytic activity	128	Molecular Function
isomerase activity	125	Molecular Function
protein transport	123	Biological Process
regulation of transcription, DNA-templated	122	Biological Process
dioxygenase activity	120	Molecular Function
translation initiation factor activity	120	Molecular Function
flavin adenine dinucleotide binding	115	Molecular Function
protein kinase activity	114	Molecular Function
endoplasmic reticulum	110	Cellular Component
ribonucleoprotein complex	106	Cellular Component
regulation of catalytic activity	105	Biological Process
glycosyltransferase activity	103	Molecular Function
translational initiation	101	Biological Process
membrane	100	Cellular Component
hydrolase activity, hydrolyzing O-glycosyl compounds	100	Molecular Function
DNA repair	98	Biological Process
GTPase activity	97	Molecular Function
cell division	95	Biological Process
nucleic acid phosphodiester bond hydrolysis	94	Biological Process
intracellular protein transport	90	Biological Process
polysaccharide catabolic process	90	Biological Process
rRNA processing	89	Biological Process
catalytic activity, acting on a protein	87	Molecular Function
helicase activity	87	Molecular Function
pyridoxal phosphate binding	84	Molecular Function
intracellular membrane-bounded organelle	83	Cellular Component
chromatin	80	Cellular Component
transcription regulatory region nucleic acid binding	79	Molecular Function
biosynthetic process	78	Biological Process
carbohydrate binding	78	Molecular Function
positive regulation of transcription, DNA-templated	77	Biological Process
mitochondrial matrix	75	Cellular Component
acyltransferase activity	71	Molecular Function
vesicle-mediated transport	71	Biological Process
cation transport	70	Biological Process
NADP binding	65	Molecular Function
peptidase activity	65	Molecular Function
DNA-binding transcription factor activity	65	Molecular Function
Golgi apparatus	65	Cellular Component
cellular oxidant detoxification	63	Biological Process
magnesium ion binding	62	Molecular Function
cell wall organization	62	Biological Process
mRNA processing	62	Biological Process
phosphopantetheine binding	61	Molecular Function
calcium ion binding	61	Molecular Function
export from cell	59	Biological Process
detoxification	59	Biological Process
protein folding	59	Biological Process
ubiquitin-dependent protein catabolic process	59	Biological Process
xenobiotic export	58	Biological Process
protein ubiquitination	58	Biological Process
protein serine/threonine kinase activity	57	Molecular Function
transaminase activity	57	Molecular Function
dephosphorylation	56	Biological Process
N-acetyltransferase activity	55	Molecular Function
nucleotide binding	54	Molecular Function
lipid metabolic process	54	Biological Process
mRNA splicing, via spliceosome	54	Biological Process
microbody	54	Cellular Component
Golgi membrane	53	Cellular Component
negative regulation of cellular macromolecule biosynthetic process	53	Biological Process
fatty acid biosynthetic process	52	Biological Process
intrinsic component of plasma membrane	52	Cellular Component
cellular process	52	Biological Process
unfolded protein binding	51	Molecular Function
mitochondrial protein-containing complex	51	Cellular Component
fungal-type vacuole membrane	50	Cellular Component
protein-containing complex	50	Cellular Component
NAD binding	49	Molecular Function
D-threo-aldose 1-dehydrogenase activity	48	Molecular Function
proteasome complex	48	Cellular Component
endonuclease activity	48	Molecular Function
organonitrogen compound biosynthetic process	48	Biological Process
protein heterodimerization activity	47	Molecular Function
cellular response to oxidative stress	47	Biological Process
chromatin organization	47	Biological Process
chromatin binding	47	Molecular Function
small-subunit processome	46	Cellular Component
microtubule	46	Cellular Component
identical protein binding	45	Molecular Function
glutathione metabolic process	44	Biological Process
RNA phosphodiester bond hydrolysis, endonucleolytic	44	Biological Process
protein modification by small protein conjugation or removal	43	Biological Process
intracellular signal transduction	43	Biological Process
positive regulation of transcription by RNA polymerase II	43	Biological Process
fungal-type cell wall organization	43	Biological Process
fungal-type vacuole	43	Cellular Component
transcription coregulator activity	42	Molecular Function
cellulose binding	42	Molecular Function
guanyl-nucleotide exchange factor activity	42	Molecular Function
amino acid transport	42	Biological Process
FMN binding	42	Molecular Function
nucleoside metabolic process	41	Biological Process
tRNA processing	41	Biological Process
cell cycle	41	Biological Process
proton transmembrane transport	41	Biological Process
ABC-type transporter activity	40	Molecular Function
cation transmembrane transport	40	Biological Process
exonuclease activity	40	Molecular Function
spliceosomal complex	40	Cellular Component
anchored component of membrane	39	Cellular Component
vacuolar transport	39	Biological Process
DNA-directed 5'-3' RNA polymerase activity	39	Molecular Function
protein serine/threonine/tyrosine kinase activity	39	Molecular Function
signal transduction	39	Biological Process
small molecule metabolic process	38	Biological Process
fungal-type cell wall	38	Cellular Component
mitochondrial transport	38	Biological Process
cellular biosynthetic process	38	Biological Process
mRNA binding	38	Molecular Function
xylan catabolic process	37	Biological Process
chromosome, telomeric region	37	Cellular Component
macromolecule catabolic process	37	Biological Process
mannosylation	37	Biological Process
vacuolar membrane	37	Cellular Component
actin binding	37	Molecular Function
cellular protein metabolic process	36	Biological Process
protein glycosylation	36	Biological Process
GPI anchor biosynthetic process	36	Biological Process
DNA replication	36	Biological Process
translation elongation factor activity	36	Molecular Function
translational elongation	36	Biological Process
GTPase activator activity	35	Molecular Function
catalytic complex	35	Cellular Component
secondary metabolic process	35	Biological Process
intracellular non-membrane-bounded organelle	34	Cellular Component
protein serine kinase activity	34	Molecular Function
4 iron, 4 sulfur cluster binding	34	Molecular Function
endoplasmic reticulum to Golgi vesicle-mediated transport	34	Biological Process
ubiquitin protein ligase activity	34	Molecular Function
cellular protein modification process	33	Biological Process
endocytosis	33	Biological Process
electron transport chain	33	Biological Process
protein serine/threonine phosphatase activity	33	Molecular Function
cell septum	32	Cellular Component
endosome	32	Cellular Component
peroxidase activity	32	Molecular Function
RNA splicing	32	Biological Process
metallopeptidase activity	32	Molecular Function
DNA duplex unwinding	32	Biological Process
hydrolase activity, acting on glycosyl bonds	32	Molecular Function
RNA helicase activity	32	Molecular Function
nitrogen compound metabolic process	31	Biological Process
histone acetylation	31	Biological Process
ubiquitin binding	31	Molecular Function
ribosome biogenesis	30	Biological Process
oxidoreductase activity, acting on the aldehyde or oxo group of donors, NAD or NADP as acceptor	30	Molecular Function
DNA recombination	30	Biological Process
terpenoid biosynthetic process	29	Biological Process
hyphal growth	29	Biological Process
mitochondrial intermembrane space	29	Cellular Component
protein dephosphorylation	29	Biological Process
N,N-dimethylaniline monooxygenase activity	28	Molecular Function
conidium formation	28	Biological Process
mediator complex	28	Cellular Component
O-methyltransferase activity	28	Molecular Function
intrinsic component of organelle membrane	28	Cellular Component
microtubule binding	28	Molecular Function
2 iron, 2 sulfur cluster binding	28	Molecular Function
membrane protein complex	28	Cellular Component
phosphatidylinositol binding	28	Molecular Function
proteasome-mediated ubiquitin-dependent protein catabolic process	28	Biological Process
cellular protein localization	27	Biological Process
asexual sporulation resulting in formation of a cellular spore	27	Biological Process
intrinsic component of endoplasmic reticulum membrane	27	Cellular Component
fatty acid metabolic process	27	Biological Process
organic cyclic compound biosynthetic process	27	Biological Process
histone binding	27	Molecular Function
chromosome segregation	27	Biological Process
mitochondrial outer membrane	27	Cellular Component
lipid catabolic process	26	Biological Process
hydrolase activity, acting on ester bonds	26	Molecular Function
copper ion binding	26	Molecular Function
double-stranded DNA binding	26	Molecular Function
cytoskeleton	26	Cellular Component
3-oxoacyl-[acyl-carrier-protein] synthase activity	26	Molecular Function
tricarboxylic acid cycle	26	Biological Process
ubiquinone biosynthetic process	26	Biological Process
cellular response to DNA damage stimulus	26	Biological Process
sporulation resulting in formation of a cellular spore	26	Biological Process
tRNA binding	26	Molecular Function
carbon-sulfur lyase activity	26	Molecular Function
chromatin remodeling	26	Biological Process
oxidoreductase activity, acting on CH-OH group of donors	26	Molecular Function
cellular amino acid catabolic process	25	Biological Process
sterol biosynthetic process	25	Biological Process
secondary alcohol biosynthetic process	25	Biological Process
chitinase activity	25	Molecular Function
chitin catabolic process	25	Biological Process
negative regulation of transcription by RNA polymerase II	25	Biological Process
single-stranded DNA binding	25	Molecular Function
thiol-dependent deubiquitinase	25	Molecular Function
autophagy	25	Biological Process
sequence-specific DNA binding	25	Molecular Function
preribosome, large subunit precursor	25	Cellular Component
peptidyl-serine modification	25	Biological Process
protein kinase binding	25	Molecular Function
cellular carbohydrate catabolic process	25	Biological Process
metalloendopeptidase activity	25	Molecular Function
nucleotide-excision repair	24	Biological Process
ribosome binding	24	Molecular Function
cellular iron ion homeostasis	24	Biological Process
acyltransferase activity, transferring groups other than amino-acyl groups	24	Molecular Function
chitin binding	24	Molecular Function
endosome membrane	24	Cellular Component
endomembrane system	24	Cellular Component
aspartic-type endopeptidase activity	24	Molecular Function
lipid droplet	24	Cellular Component
chromosome	24	Cellular Component
cytoplasmic translation	24	Biological Process
aminopeptidase activity	24	Molecular Function
protein dimerization activity	24	Molecular Function
protein-containing complex binding	24	Molecular Function
kinetochore	23	Cellular Component
phosphotransferase activity, alcohol group as acceptor	23	Molecular Function
serine-type endopeptidase activity	23	Molecular Function
glutamine metabolic process	23	Biological Process
negative regulation of transcription, DNA-templated	23	Biological Process
cytoplasmic vesicle	23	Cellular Component
response to oxidative stress	23	Biological Process
fatty acid beta-oxidation	23	Biological Process
positive regulation of nucleic acid-templated transcription	23	Biological Process
peptide biosynthetic process	22	Biological Process
lipid binding	22	Molecular Function
cellular alcohol biosynthetic process	22	Biological Process
ubiquitin-dependent ERAD pathway	22	Biological Process
ribosomal small subunit biogenesis	22	Biological Process
cellular catabolic process	22	Biological Process
mitochondrial translation	22	Biological Process
protein peptidyl-prolyl isomerization	22	Biological Process
phospholipid biosynthetic process	22	Biological Process
oxidoreductase activity, acting on the CH-OH group of donors, NAD or NADP as acceptor	22	Molecular Function
hydrolase activity, acting on carbon-nitrogen (but not peptide) bonds	22	Molecular Function
mitotic cell cycle	22	Biological Process
protein tyrosine phosphatase activity	21	Molecular Function
peptidyl-tyrosine dephosphorylation	21	Biological Process
90S preribosome	21	Cellular Component
protein deubiquitination	21	Biological Process
actin filament organization	21	Biological Process
peptidyl-prolyl cis-trans isomerase activity	21	Molecular Function
electron transfer activity	21	Molecular Function
cell cortex	21	Cellular Component
cell division site	20	Cellular Component
vacuole organization	20	Biological Process
cell surface	20	Cellular Component
organelle subcompartment	20	Cellular Component
RNA polymerase II cis-regulatory region sequence-specific DNA binding	20	Molecular Function
RNA processing	20	Biological Process
respirasome	20	Cellular Component
transcription regulator complex	20	Cellular Component
nucleoplasm	20	Cellular Component
lipid biosynthetic process	20	Biological Process
carbohydrate catabolic process	20	Biological Process
mitochondrial genome maintenance	19	Biological Process
ATP-dependent activity, acting on DNA	19	Molecular Function
amino acid transmembrane transporter activity	19	Molecular Function
nuclear pore	19	Cellular Component
site of double-strand break	19	Cellular Component
nucleobase-containing compound metabolic process	19	Biological Process
organelle inner membrane	19	Cellular Component
small GTPase binding	19	Molecular Function
retrograde vesicle-mediated transport, Golgi to endoplasmic reticulum	19	Biological Process
peroxisome	19	Cellular Component
regulation of translation	19	Biological Process
cellular amino acid metabolic process	19	Biological Process
maturation of SSU-rRNA from tricistronic rRNA transcript (SSU-rRNA, 5.8S rRNA, LSU-rRNA)	19	Biological Process
iron-sulfur cluster assembly	19	Biological Process
eukaryotic 43S preinitiation complex	19	Cellular Component
eukaryotic 48S preinitiation complex	19	Cellular Component
cellular calcium ion homeostasis	19	Biological Process
ATP biosynthetic process	19	Biological Process
cellular lipid metabolic process	19	Biological Process
metal ion transmembrane transporter activity	19	Molecular Function
oxidoreductase activity, acting on the CH-CH group of donors	19	Molecular Function
DNA-templated transcription, initiation	19	Biological Process
ribonucleoprotein complex assembly	19	Biological Process
DNA-directed DNA polymerase activity	19	Molecular Function
pectin catabolic process	18	Biological Process
phosphatase activity	18	Molecular Function
protein-DNA complex assembly	18	Biological Process
D-xylose:NADP reductase activity	18	Molecular Function
carboxypeptidase activity	18	Molecular Function
protein import into nucleus	18	Biological Process
structural molecule activity	18	Molecular Function
ubiquitin-protein transferase activity	18	Molecular Function
cellulose catabolic process	18	Biological Process
chaperone binding	18	Molecular Function
sulfur compound biosynthetic process	18	Biological Process
small GTPase mediated signal transduction	18	Biological Process
glycolytic process	18	Biological Process
damaged DNA binding	18	Molecular Function
energy coupled proton transport, down electrochemical gradient	18	Biological Process
tRNA wobble uridine modification	18	Biological Process
retrograde transport, endosome to Golgi	18	Biological Process
ATP-dependent activity	18	Molecular Function
dipeptidyl-peptidase activity	18	Molecular Function
serine-type peptidase activity	17	Molecular Function
Golgi organization	17	Biological Process
vacuole	17	Cellular Component
ergosterol metabolic process	17	Biological Process
spindle pole body	17	Cellular Component
molecular adaptor activity	17	Molecular Function
actin cortical patch	17	Cellular Component
establishment of protein localization to organelle	17	Biological Process
thiamine pyrophosphate binding	17	Molecular Function
chromosome, centromeric region	17	Cellular Component
mitochondrial cytochrome c oxidase assembly	17	Biological Process
aromatic amino acid family biosynthetic process	17	Biological Process
cell wall macromolecule catabolic process	17	Biological Process
carbohydrate phosphorylation	17	Biological Process
nuclear division	17	Biological Process
transcription by RNA polymerase II	17	Biological Process
isoprenoid biosynthetic process	16	Biological Process
cellular response to heat	16	Biological Process
DNA-directed RNA polymerase complex	16	Cellular Component
protein-macromolecule adaptor activity	16	Molecular Function
Sm-like protein family complex	16	Cellular Component
nuclear protein-containing complex	16	Cellular Component
mRNA transport	16	Biological Process
GDP-mannose biosynthetic process	16	Biological Process
microtubule-based movement	16	Biological Process
nuclear periphery	16	Cellular Component
establishment of cell polarity	16	Biological Process
hyphal tip	16	Cellular Component
phosphorelay signal transduction system	16	Biological Process
nuclear outer membrane-endoplasmic reticulum membrane network	16	Cellular Component
integral component of plasma membrane	16	Cellular Component
conidiophore development	16	Biological Process
telomere maintenance	16	Biological Process
sphingolipid biosynthetic process	16	Biological Process
large ribosomal subunit	16	Cellular Component
modification-dependent macromolecule catabolic process	16	Biological Process
formation of cytoplasmic translation initiation complex	16	Biological Process
generation of precursor metabolites and energy	16	Biological Process
cation transmembrane transporter activity	16	Molecular Function
SNARE complex	16	Cellular Component
SNAP receptor activity	16	Molecular Function
proton transmembrane transporter activity	16	Molecular Function
phosphoric diester hydrolase activity	16	Molecular Function
bounding membrane of organelle	16	Cellular Component
sterol metabolic process	16	Biological Process
ADP binding	16	Molecular Function
nucleotidyltransferase activity	16	Molecular Function
mismatch repair	16	Biological Process
DNA biosynthetic process	16	Biological Process
exocytosis	16	Biological Process
triglyceride lipase activity	15	Molecular Function
transcription initiation from RNA polymerase II promoter	15	Biological Process
COPII-coated ER to Golgi transport vesicle	15	Cellular Component
mitotic spindle pole body	15	Cellular Component
cellular lipid biosynthetic process	15	Biological Process
lipid transport	15	Biological Process
SNARE binding	15	Molecular Function
histone modification	15	Biological Process
mitochondrial membrane	15	Cellular Component
fungal-type cell wall biogenesis	15	Biological Process
tRNA methylation	15	Biological Process
ATPase-coupled cation transmembrane transporter activity	15	Molecular Function
P-body	15	Cellular Component
intrinsic component of fungal-type vacuolar membrane	15	Cellular Component
late endosome	15	Cellular Component
antiporter activity	15	Molecular Function
rRNA binding	15	Molecular Function
ribosomal large subunit biogenesis	15	Biological Process
ubiquitin protein ligase binding	15	Molecular Function
ergosterol biosynthetic process	15	Biological Process
cyclin-dependent protein serine/threonine kinase regulator activity	15	Molecular Function
meiotic cell cycle	15	Biological Process
DNA helicase activity	15	Molecular Function
integral component of endoplasmic reticulum membrane	15	Cellular Component
nucleosome	15	Cellular Component
protein-containing complex disassembly	15	Biological Process
long-chain fatty acid metabolic process	15	Biological Process
rRNA metabolic process	15	Biological Process
monocarboxylic acid biosynthetic process	15	Biological Process
U4/U6 x U5 tri-snRNP complex	15	Cellular Component
cellulase activity	15	Molecular Function
antibiotic biosynthetic process	15	Biological Process
cellular response to farnesol	14	Biological Process
tryptophan catabolic process to kynurenine	14	Biological Process
mycotoxin biosynthetic process	14	Biological Process
amidase activity	14	Molecular Function
indoleacetamide hydrolase activity	14	Molecular Function
negative regulation of catalytic activity	14	Biological Process
RNA catabolic process	14	Biological Process
ion transport	14	Biological Process
regulation of cell shape	14	Biological Process
carbon utilization	14	Biological Process
endoplasmic reticulum-Golgi intermediate compartment	14	Cellular Component
aminoacyl-tRNA ligase activity	14	Molecular Function
double-strand break repair	14	Biological Process
ribonuclease activity	14	Molecular Function
cellular amino acid biosynthetic process	14	Biological Process
alkaloid metabolic process	14	Biological Process
pyruvate decarboxylase activity	14	Molecular Function
cellular bud neck	14	Cellular Component
small ribosomal subunit	14	Cellular Component
eukaryotic translation initiation factor 3 complex	14	Cellular Component
carbohydrate derivative metabolic process	14	Biological Process
carboxy-lyase activity	14	Molecular Function
protein maturation	14	Biological Process
maturation of LSU-rRNA from tricistronic rRNA transcript (SSU-rRNA, 5.8S rRNA, LSU-rRNA)	14	Biological Process
gluconeogenesis	14	Biological Process
cellular response to osmotic stress	14	Biological Process
penicillin metabolic process	14	Biological Process
ATPase complex	14	Cellular Component
DNA replication initiation	14	Biological Process
primary metabolic process	13	Biological Process
establishment of protein localization to vacuole	13	Biological Process
G protein-coupled receptor signaling pathway	13	Biological Process
vesicle organization	13	Biological Process
oxidoreductase activity, acting on single donors with incorporation of molecular oxygen	13	Molecular Function
hydrogen peroxide catabolic process	13	Biological Process
nucleocytoplasmic transport	13	Biological Process
riboflavin biosynthetic process	13	Biological Process
intra-Golgi vesicle-mediated transport	13	Biological Process
histone deacetylation	13	Biological Process
mitochondrial respiratory chain complex I assembly	13	Biological Process
trans-Golgi network	13	Cellular Component
protein N-linked glycosylation	13	Biological Process
inorganic ion transmembrane transport	13	Biological Process
'de novo' IMP biosynthetic process	13	Biological Process
RNA phosphodiester bond hydrolysis	13	Biological Process
maturation of 5.8S rRNA from tricistronic rRNA transcript (SSU-rRNA, 5.8S rRNA, LSU-rRNA)	13	Biological Process
organonitrogen compound metabolic process	13	Biological Process
organonitrogen compound catabolic process	13	Biological Process
ribosomal large subunit assembly	13	Biological Process
proteolysis involved in cellular protein catabolic process	13	Biological Process
spore germination	13	Biological Process
establishment or maintenance of cell polarity	13	Biological Process
calcium ion transmembrane transport	13	Biological Process
extracellular space	13	Cellular Component
cellular anatomical entity	13	Cellular Component
regulation of cyclin-dependent protein serine/threonine kinase activity	13	Biological Process
protein import into mitochondrial matrix	13	Biological Process
nuclear mRNA surveillance	13	Biological Process
cellular protein catabolic process	13	Biological Process
organic substance catabolic process	13	Biological Process
nucleosome assembly	13	Biological Process
preribosome, small subunit precursor	13	Cellular Component
ncRNA 5'-end processing	13	Biological Process
DNA metabolic process	13	Biological Process
subtelomeric heterochromatin assembly	13	Biological Process
cytoplasmic stress granule	13	Cellular Component
protein modification process	13	Biological Process
cellular metabolic process	12	Biological Process
intracellular transport	12	Biological Process
steroid biosynthetic process	12	Biological Process
mating projection tip	12	Cellular Component
cell periphery	12	Cellular Component
raffinose alpha-galactosidase activity	12	Molecular Function
serine-type carboxypeptidase activity	12	Molecular Function
phytosteroid biosynthetic process	12	Biological Process
deaminase activity	12	Molecular Function
anaphase-promoting complex-dependent catabolic process	12	Biological Process
mannose-1-phosphate guanylyltransferase activity	12	Molecular Function
cellular transition metal ion homeostasis	12	Biological Process
translation initiation factor binding	12	Molecular Function
histone acetyltransferase activity	12	Molecular Function
potassium ion transmembrane transport	12	Biological Process
carboxylic acid metabolic process	12	Biological Process
intrinsic component of Golgi membrane	12	Cellular Component
mitotic cell cycle process	12	Biological Process
acyl-CoA hydrolase activity	12	Molecular Function
RNA phosphodiester bond hydrolysis, exonucleolytic	12	Biological Process
double-strand break repair via break-induced replication	12	Biological Process
prenyltransferase activity	12	Molecular Function
organic substance biosynthetic process	12	Biological Process
metalloaminopeptidase activity	12	Molecular Function
microtubule cytoskeleton organization	12	Biological Process
folic acid biosynthetic process	12	Biological Process
cellular aromatic compound metabolic process	12	Biological Process
intrinsic component of mitochondrial membrane	12	Cellular Component
magnesium ion transport	12	Biological Process
protein alkylation	12	Biological Process
glucan metabolic process	12	Biological Process
structural constituent of nuclear pore	12	Molecular Function
solute:proton antiporter activity	12	Molecular Function
DNA strand elongation involved in DNA replication	12	Biological Process
response to farnesol	12	Biological Process
cellular response to lipid	12	Biological Process
RNA-directed 5'-3' RNA polymerase activity	12	Molecular Function
transcription, RNA-templated	12	Biological Process
L-phenylalanine metabolic process	12	Biological Process
anaphase-promoting complex	12	Cellular Component
mitochondrion organization	12	Biological Process
arabinan catabolic process	11	Biological Process
alpha-L-arabinofuranosidase activity	11	Molecular Function
pantothenate biosynthetic process	11	Biological Process
isoleucine biosynthetic process	11	Biological Process
enzyme regulator activity	11	Molecular Function
amino acid transmembrane transport	11	Biological Process
iron-sulfur cluster binding	11	Molecular Function
'de novo' NAD biosynthetic process from tryptophan	11	Biological Process
O-acyltransferase activity	11	Molecular Function
ferric-chelate reductase activity	11	Molecular Function
gene expression	11	Biological Process
cysteine-type endopeptidase activity	11	Molecular Function
mitotic spindle	11	Cellular Component
fungal-type cell wall organization or biogenesis	11	Biological Process
protein localization to nucleus	11	Biological Process
cell redox homeostasis	11	Biological Process
transcription corepressor activity	11	Molecular Function
pseudouridine synthesis	11	Biological Process
organelle membrane	11	Cellular Component
potassium ion transmembrane transporter activity	11	Molecular Function
cellular response to starvation	11	Biological Process
cellular carbohydrate metabolic process	11	Biological Process
endoplasmic reticulum protein-containing complex	11	Cellular Component
fatty acid synthase activity	11	Molecular Function
extrinsic component of mitochondrial inner membrane	11	Cellular Component
nuclear migration	11	Biological Process
positive regulation of transcription elongation from RNA polymerase II promoter	11	Biological Process
transcription elongation from RNA polymerase II promoter	11	Biological Process
protein acetyltransferase complex	11	Cellular Component
protein folding chaperone	11	Molecular Function
organelle envelope	11	Cellular Component
protein import	11	Biological Process
NADH dehydrogenase complex	11	Cellular Component
proteasome assembly	11	Biological Process
Prp19 complex	11	Cellular Component
cellular response to iron ion starvation	11	Biological Process
regulation of actin cytoskeleton organization	11	Biological Process
SCF-dependent proteasomal ubiquitin-dependent protein catabolic process	11	Biological Process
SCF ubiquitin ligase complex	11	Cellular Component
phosphatidylinositol phosphate biosynthetic process	11	Biological Process
transsulfuration	11	Biological Process
calcium ion transport	11	Biological Process
cyclin-dependent protein kinase holoenzyme complex	11	Cellular Component
ATPase-coupled transmembrane transporter activity	11	Molecular Function
phosphorelay sensor kinase activity	11	Molecular Function
proton-transporting ATPase activity, rotational mechanism	11	Molecular Function
cellular macromolecule metabolic process	11	Biological Process
nuclear-transcribed mRNA catabolic process, nonsense-mediated decay	11	Biological Process
peroxisome organization	11	Biological Process
pyruvate metabolic process	11	Biological Process
pectin metabolic process	11	Biological Process
transcription coactivator activity	11	Molecular Function
RNA polymerase II general transcription initiation factor activity	11	Molecular Function
one-carbon metabolic process	11	Biological Process
arylformamidase activity	11	Molecular Function
mRNA cis splicing, via spliceosome	11	Biological Process
ion transmembrane transport	11	Biological Process
Ino80 complex	11	Cellular Component
aromatic amino acid family catabolic process	11	Biological Process
cellular response to alcohol	11	Biological Process
erythrose 4-phosphate/phosphoenolpyruvate family amino acid catabolic process	11	Biological Process
cellular response to amino acid starvation	11	Biological Process
protein homodimerization activity	10	Molecular Function
molybdenum ion binding	10	Molecular Function
heat shock protein binding	10	Molecular Function
spindle	10	Cellular Component
DNA-binding transcription activator activity	10	Molecular Function
oxidoreductase activity, acting on the CH-CH group of donors, NAD or NADP as acceptor	10	Molecular Function
snoRNA binding	10	Molecular Function
mitochondrion disassembly	10	Biological Process
nucleosome positioning	10	Biological Process
RNA methylation	10	Biological Process
misfolded protein binding	10	Molecular Function
protein phosphatase regulator activity	10	Molecular Function
TBP-class protein binding	10	Molecular Function
cortical endoplasmic reticulum	10	Cellular Component
RNA polymerase III complex	10	Cellular Component
enoyl-CoA hydratase activity	10	Molecular Function
proteasome regulatory particle, base subcomplex	10	Cellular Component
transporter complex	10	Cellular Component
cell tip	10	Cellular Component
establishment of protein localization to membrane	10	Biological Process
kinesin complex	10	Cellular Component
inositol phosphate dephosphorylation	10	Biological Process
cell cortex of cell tip	10	Cellular Component
intracellular mRNA localization	10	Biological Process
galactose metabolic process	10	Biological Process
transcription by RNA polymerase III	10	Biological Process
phospholipid transport	10	Biological Process
cellular copper ion homeostasis	10	Biological Process
mitochondrial electron transport, ubiquinol to cytochrome c	10	Biological Process
peroxisome fission	10	Biological Process
vacuolar acidification	10	Biological Process
protein targeting to membrane	10	Biological Process
phagophore assembly site	10	Cellular Component
methionine metabolic process	10	Biological Process
protein stabilization	10	Biological Process
NAD+ binding	10	Molecular Function
methionine biosynthetic process	10	Biological Process
ncRNA processing	10	Biological Process
mismatched DNA binding	10	Molecular Function
inorganic phosphate transmembrane transporter activity	10	Molecular Function
proton-transporting ATP synthase activity, rotational mechanism	10	Molecular Function
oxidative phosphorylation	10	Biological Process
phospholipid metabolic process	10	Biological Process
cell cycle process	10	Biological Process
pentose-phosphate shunt	10	Biological Process
channel activity	10	Molecular Function
L-arabinose metabolic process	9	Biological Process
quinone binding	9	Molecular Function
valine biosynthetic process	9	Biological Process
replication fork	9	Cellular Component
nitronate monooxygenase activity	9	Molecular Function
response to heat	9	Biological Process
mitotic sister chromatid segregation	9	Biological Process
endo-1,4-beta-xylanase activity	9	Molecular Function
sulfuric ester hydrolase activity	9	Molecular Function
oxidoreductase complex	9	Cellular Component
proteasome regulatory particle assembly	9	Biological Process
phagophore assembly site membrane	9	Cellular Component
nuclear envelope	9	Cellular Component
spindle pole	9	Cellular Component
trehalose biosynthetic process	9	Biological Process
nucleotide metabolic process	9	Biological Process
mitochondrial respiratory chain complex assembly	9	Biological Process
actin cytoskeleton organization	9	Biological Process
regulation of GTPase activity	9	Biological Process
import into nucleus	9	Biological Process
peroxiredoxin activity	9	Molecular Function
actin filament binding	9	Molecular Function
import into cell	9	Biological Process
phosphatidic acid biosynthetic process	9	Biological Process
ribonucleoprotein granule	9	Cellular Component
DNA damage checkpoint signaling	9	Biological Process
peptidase complex	9	Cellular Component
COP9 signalosome	9	Cellular Component
heme biosynthetic process	9	Biological Process
protein tyrosine/serine/threonine phosphatase activity	9	Molecular Function
peptidyl-threonine modification	9	Biological Process
transmembrane transporter complex	9	Cellular Component
L-amino acid transport	9	Biological Process
intrinsic component of mitochondrial inner membrane	9	Cellular Component
chorismate biosynthetic process	9	Biological Process
IgE binding	9	Molecular Function
endoplasmic reticulum unfolded protein response	9	Biological Process
regulation of cell cycle	9	Biological Process
microtubule motor activity	9	Molecular Function
phospholipid binding	9	Molecular Function
protein-lysine N-methyltransferase activity	9	Molecular Function
U4 snRNA 3'-end processing	9	Biological Process
heterochromatin assembly by small RNA	9	Biological Process
proteasomal ubiquitin-independent protein catabolic process	9	Biological Process
histidine biosynthetic process	9	Biological Process
membrane fusion	9	Biological Process
organelle fusion	9	Biological Process
SRP-dependent cotranslational protein targeting to membrane	9	Biological Process
organic cyclic compound metabolic process	9	Biological Process
ferric iron binding	9	Molecular Function
polygalacturonase activity	9	Molecular Function
ferrous iron binding	9	Molecular Function
proteasome binding	9	Molecular Function
magnesium ion transmembrane transporter activity	9	Molecular Function
magnesium ion transmembrane transport	9	Biological Process
protein targeting to vacuole	9	Biological Process
macromolecule methylation	9	Biological Process
coenzyme A biosynthetic process	9	Biological Process
aminoacyl-tRNA metabolism involved in translational fidelity	9	Biological Process
exocyst	9	Cellular Component
DNA replication origin binding	9	Molecular Function
peroxisomal membrane	9	Cellular Component
NAD+ kinase activity	9	Molecular Function
pectate lyase activity	9	Molecular Function
feruloyl esterase activity	9	Molecular Function
transferase activity, transferring alkyl or aryl (other than methyl) groups	9	Molecular Function
Golgi vesicle transport	9	Biological Process
catalytic step 2 spliceosome	9	Cellular Component
superoxide dismutase activity	9	Molecular Function
protein transmembrane transporter activity	9	Molecular Function
mitochondrial transmembrane transport	9	Biological Process
cytoplasmic microtubule organization	9	Biological Process
small molecule biosynthetic process	9	Biological Process
respiratory electron transport chain	9	Biological Process
'de novo' pyrimidine nucleobase biosynthetic process	9	Biological Process
protein-DNA complex subunit organization	9	Biological Process
multi-eIF complex	9	Cellular Component
cellular response to pH	9	Biological Process
U2-type spliceosomal complex	9	Cellular Component
threonine-type endopeptidase activity	9	Molecular Function
aldo-keto reductase (NADP) activity	9	Molecular Function
gene silencing by RNA	9	Biological Process
oligopeptide transmembrane transporter activity	9	Molecular Function
organic substance metabolic process	8	Biological Process
2-dehydropantoate 2-reductase activity	8	Molecular Function
phospholipid catabolic process	8	Biological Process
catalytic activity, acting on a glycoprotein	8	Molecular Function
transcription factor TFIIH holo complex	8	Cellular Component
transcription factor TFIID complex	8	Cellular Component
double-strand break repair via homologous recombination	8	Biological Process
meiosis I cell cycle process	8	Biological Process
chitin synthase activity	8	Molecular Function
syntaxin binding	8	Molecular Function
mitotic spindle checkpoint signaling	8	Biological Process
negative regulation of mitotic metaphase/anaphase transition	8	Biological Process
RNA biosynthetic process	8	Biological Process
acetyltransferase activity	8	Molecular Function
activation of GTPase activity	8	Biological Process
reciprocal homologous recombination	8	Biological Process
mRNA cleavage	8	Biological Process
phosphatidylinositol-3-phosphate binding	8	Molecular Function
piecemeal microautophagy of the nucleus	8	Biological Process
autophagosome assembly	8	Biological Process
dipeptidase activity	8	Molecular Function
anion transmembrane transport	8	Biological Process
lysine biosynthetic process via aminoadipic acid	8	Biological Process
iron ion homeostasis	8	Biological Process
vesicle budding from membrane	8	Biological Process
protoporphyrinogen IX biosynthetic process	8	Biological Process
membrane-bounded organelle	8	Cellular Component
SAGA complex	8	Cellular Component
DASH complex	8	Cellular Component
attachment of spindle microtubules to kinetochore	8	Biological Process
endosomal transport	8	Biological Process
organelle assembly	8	Biological Process
ceramide metabolic process	8	Biological Process
DNA-binding transcription activator activity, RNA polymerase II-specific	8	Molecular Function
clathrin binding	8	Molecular Function
metal ion transport	8	Biological Process
nucleosome binding	8	Molecular Function
dolichol-linked oligosaccharide biosynthetic process	8	Biological Process
cellular component organization	8	Biological Process
cytoskeleton organization	8	Biological Process
RNA-dependent DNA biosynthetic process	8	Biological Process
copper ion transmembrane transporter activity	8	Molecular Function
cellular manganese ion homeostasis	8	Biological Process
DNA strand elongation	8	Biological Process
prefoldin complex	8	Cellular Component
organic acid metabolic process	8	Biological Process
ribonuclease MRP complex	8	Cellular Component
D-gluconate metabolic process	8	Biological Process
microbody membrane	8	Cellular Component
nuclease activity	8	Molecular Function
polysome	8	Cellular Component
acetolactate synthase activity	8	Molecular Function
protein phosphatase type 2A complex	8	Cellular Component
U2 snRNP	8	Cellular Component
inorganic anion transport	8	Biological Process
division septum	8	Cellular Component
regulation of fungal-type cell wall organization	8	Biological Process
nucleolar large rRNA transcription by RNA polymerase I	8	Biological Process
steroid metabolic process	8	Biological Process
sphingolipid metabolic process	8	Biological Process
carboxylic acid biosynthetic process	8	Biological Process
Golgi to plasma membrane protein transport	8	Biological Process
lipid homeostasis	8	Biological Process
cortical cytoskeleton organization	8	Biological Process
response to endoplasmic reticulum stress	8	Biological Process
3-phytase activity	8	Molecular Function
cellulose metabolic process	8	Biological Process
phosphoprotein phosphatase activity	8	Molecular Function
acyl-CoA oxidase activity	8	Molecular Function
spliceosomal snRNP assembly	8	Biological Process
positive regulation of protein serine/threonine kinase activity	8	Biological Process
TRAPP complex	8	Cellular Component
tetrahydrofolate biosynthetic process	8	Biological Process
mitochondrial gene expression	8	Biological Process
mitotic sister chromatid cohesion	8	Biological Process
glycerolipid biosynthetic process	8	Biological Process
ER to Golgi transport vesicle membrane	8	Cellular Component
chromosome, telomeric repeat region	8	Cellular Component
mitotic DNA replication checkpoint signaling	8	Biological Process
nitrate assimilation	8	Biological Process
potassium ion transport	8	Biological Process
aromatic compound catabolic process	8	Biological Process
fatty acid catabolic process	8	Biological Process
mannan endo-1,6-alpha-mannosidase activity	8	Molecular Function
Arp2/3 protein complex	8	Cellular Component
Arp2/3 complex-mediated actin nucleation	8	Biological Process
nuclear exosome (RNase complex)	8	Cellular Component
RNA polymerase II transcription regulatory region sequence-specific DNA binding	8	Molecular Function
vacuolar proton-transporting V-type ATPase complex	8	Cellular Component
starch binding	8	Molecular Function
phytosteroid metabolic process	8	Biological Process
NADH dehydrogenase (ubiquinone) activity	8	Molecular Function
cellular response to chemical stress	8	Biological Process
dephospho-CoA kinase activity	8	Molecular Function
cellular response to hydrogen peroxide	8	Biological Process
alpha-1,6-mannosyltransferase activity	8	Molecular Function
nuclear pre-replicative complex	8	Cellular Component
DNA replication preinitiation complex	8	Cellular Component
isopeptidase activity	8	Molecular Function
structural constituent of cytoskeleton	8	Molecular Function
establishment or maintenance of cell polarity regulating cell shape	8	Biological Process
shikimate 3-dehydrogenase (NADP+) activity	8	Molecular Function
3-dehydroquinate dehydratase activity	8	Molecular Function
phenylacetate catabolic process	8	Biological Process
Mo-molybdopterin cofactor biosynthetic process	8	Biological Process
RNA modification	8	Biological Process
tubulin complex assembly	8	Biological Process
silent mating-type cassette heterochromatin assembly	8	Biological Process
phosphatidylserine decarboxylase activity	8	Molecular Function
RNA polymerase II, core complex	8	Cellular Component
post-mRNA release spliceosomal complex	8	Cellular Component
glycoprotein metabolic process	8	Biological Process
positive regulation of mitotic metaphase/anaphase transition	8	Biological Process
macroautophagy	8	Biological Process
glutathione peroxidase activity	8	Molecular Function
kinetochore assembly	8	Biological Process
cellular lactam biosynthetic process	8	Biological Process
integral component of peroxisomal membrane	8	Cellular Component
DNA-dependent DNA replication	8	Biological Process
oligopeptide transmembrane transport	8	Biological Process
nucleoid	7	Cellular Component
chitin biosynthetic process	7	Biological Process
spindle assembly checkpoint signaling	7	Biological Process
calmodulin binding	7	Molecular Function
actin cortical patch localization	7	Biological Process
cellular bud tip	7	Cellular Component
actin cytoskeleton	7	Cellular Component
core mediator complex	7	Cellular Component
coenzyme A metabolic process	7	Biological Process
apoptotic process	7	Biological Process
glutamate metabolic process	7	Biological Process
polyubiquitin modification-dependent protein binding	7	Molecular Function
iron ion transport	7	Biological Process
base-excision repair, AP site formation	7	Biological Process
extrinsic component of membrane	7	Cellular Component
regulation of mitotic metaphase/anaphase transition	7	Biological Process
ATP-dependent activity, acting on RNA	7	Molecular Function
catalytic activity, acting on RNA	7	Molecular Function
Golgi to vacuole transport	7	Biological Process
meiosis I	7	Biological Process
cytoskeletal motor activity	7	Molecular Function
histone H3-K4 methylation	7	Biological Process
respiratory chain complex III assembly	7	Biological Process
mitochondrial respiratory chain complex I	7	Cellular Component
cytoplasmic vesicle lumen	7	Cellular Component
glycosphingolipid metabolic process	7	Biological Process
tryptophan biosynthetic process	7	Biological Process
translation regulator activity, nucleic acid binding	7	Molecular Function
oligopeptide transport	7	Biological Process
protein quality control for misfolded or incompletely synthesized proteins	7	Biological Process
removal of superoxide radicals	7	Biological Process
microtubule-based process	7	Biological Process
L-methionine salvage from methylthioadenosine	7	Biological Process
condensed chromosome	7	Cellular Component
amide biosynthetic process	7	Biological Process
nuclear polyadenylation-dependent rRNA catabolic process	7	Biological Process
nuclear polyadenylation-dependent tRNA catabolic process	7	Biological Process
endonucleolytic cleavage in ITS1 to separate SSU-rRNA from 5.8S rRNA and LSU-rRNA from tricistronic rRNA transcript (SSU-rRNA, 5.8S rRNA, LSU-rRNA)	7	Biological Process
ribosomal small subunit assembly	7	Biological Process
phosphatidylinositol dephosphorylation	7	Biological Process
beta-glucosidase activity	7	Molecular Function
metalloexopeptidase activity	7	Molecular Function
spitzenkorper	7	Cellular Component
proteasome storage granule	7	Cellular Component
UDP-N-acetylglucosamine biosynthetic process	7	Biological Process
proteasome-activating activity	7	Molecular Function
positive regulation of proteasomal protein catabolic process	7	Biological Process
ESCRT III complex	7	Cellular Component
endosome transport via multivesicular body sorting pathway	7	Biological Process
multivesicular body	7	Cellular Component
3-beta-hydroxy-delta5-steroid dehydrogenase activity	7	Molecular Function
prospore membrane	7	Cellular Component
heterocycle biosynthetic process	7	Biological Process
maturation of SSU-rRNA	7	Biological Process
chaperonin-containing T-complex	7	Cellular Component
activation of protein kinase activity	7	Biological Process
cell projection	7	Cellular Component
N-glycan processing	7	Biological Process
P-type calcium transporter activity	7	Molecular Function
glycerol metabolic process	7	Biological Process
manganese ion binding	7	Molecular Function
protein targeting to ER	7	Biological Process
active ion transmembrane transporter activity	7	Molecular Function
glutathione transferase activity	7	Molecular Function
ATPase activator activity	7	Molecular Function
transcription cis-regulatory region binding	7	Molecular Function
TIM23 mitochondrial import inner membrane translocase complex	7	Cellular Component
nuclear-transcribed mRNA catabolic process, exonucleolytic, 3'-5'	7	Biological Process
regulation of translational fidelity	7	Biological Process
protein refolding	7	Biological Process
late endosome to vacuole transport via multivesicular body sorting pathway	7	Biological Process
inositol phosphoceramide metabolic process	7	Biological Process
secretion by cell	7	Biological Process
nuclear DNA-directed RNA polymerase complex	7	Cellular Component
protein insertion into mitochondrial outer membrane	7	Biological Process
carbon-carbon lyase activity	7	Molecular Function
translational termination	7	Biological Process
myo-inositol transport	7	Biological Process
positive regulation of molecular function	7	Biological Process
mannosyltransferase activity	7	Molecular Function
long-chain fatty acid transporter activity	7	Molecular Function
very long-chain fatty acid metabolic process	7	Biological Process
small molecule catabolic process	7	Biological Process
sister chromatid cohesion	7	Biological Process
double-stranded RNA binding	7	Molecular Function
regulation of actin filament polymerization	7	Biological Process
actin cortical patch organization	7	Biological Process
glucose 6-phosphate metabolic process	7	Biological Process
cis-regulatory region sequence-specific DNA binding	7	Molecular Function
AMP binding	7	Molecular Function
vacuolar proton-transporting V-type ATPase complex assembly	7	Biological Process
tRNA modification	7	Biological Process
deadenylation-dependent decapping of nuclear-transcribed mRNA	7	Biological Process
intracellular organelle	7	Cellular Component
aminoacyl-tRNA editing activity	7	Molecular Function
Golgi to plasma membrane transport	7	Biological Process
enoyl-[acyl-carrier-protein] reductase (NADH) activity	7	Molecular Function
beta-galactosidase activity	7	Molecular Function
macromolecule glycosylation	7	Biological Process
tetrahydrobiopterin biosynthetic process	7	Biological Process
signal peptide processing	7	Biological Process
acid phosphatase activity	7	Molecular Function
endoribonuclease activity	7	Molecular Function
mRNA 3'-end processing	7	Biological Process
cis-Golgi network	7	Cellular Component
protein serine/threonine kinase activator activity	7	Molecular Function
U3 snoRNA binding	7	Molecular Function
integral component of mitochondrial inner membrane	7	Cellular Component
chromosome organization	7	Biological Process
mismatch repair complex	7	Cellular Component
purine nucleobase metabolic process	7	Biological Process
U5 snRNP	7	Cellular Component
cell wall macromolecule metabolic process	7	Biological Process
negative regulation of gene expression	7	Biological Process
cytosolic ribosome	7	Cellular Component
protein targeting to mitochondrion	7	Biological Process
microtubule cytoskeleton	7	Cellular Component
acyl-CoA metabolic process	7	Biological Process
microtubule nucleation	7	Biological Process
equatorial microtubule organizing center	7	Cellular Component
phosphate ion transport	7	Biological Process
mitotic spindle assembly	7	Biological Process
negative regulation of nucleic acid-templated transcription	7	Biological Process
serine/threonine protein kinase complex	7	Cellular Component
proton-transporting ATP synthase complex, catalytic core F(1)	7	Cellular Component
replication fork processing	7	Biological Process
mitochondrial electron transport, cytochrome c to oxygen	7	Biological Process
UDP-glycosyltransferase activity	7	Molecular Function
proton-transporting V-type ATPase, V0 domain	7	Cellular Component
RNA polymerase II complex binding	7	Molecular Function
replisome	7	Cellular Component
carbohydrate derivative binding	7	Molecular Function
NuA4 histone acetyltransferase complex	7	Cellular Component
translation regulator activity	7	Molecular Function
nuclear replication fork	7	Cellular Component
regulation of DNA-dependent DNA replication initiation	7	Biological Process
mitochondrial nucleoid	7	Cellular Component
barbed-end actin filament capping	7	Biological Process
protein targeting	7	Biological Process
Set1C/COMPASS complex	7	Cellular Component
mitochondrial proton-transporting ATP synthase complex	7	Cellular Component
response to xenobiotic stimulus	7	Biological Process
regulation of ARF protein signal transduction	7	Biological Process
integral component of Golgi membrane	7	Cellular Component
endoplasmic reticulum lumen	6	Cellular Component
phospholipase A2 activity	6	Molecular Function
primary amine oxidase activity	6	Molecular Function
amine metabolic process	6	Biological Process
O-glycan processing, core 1	6	Biological Process
positive regulation of translation	6	Biological Process
glutathione biosynthetic process	6	Biological Process
hydroxymethylglutaryl-CoA reductase (NADPH) activity	6	Molecular Function
glycerolipid metabolic process	6	Biological Process
autophagy of peroxisome	6	Biological Process
symporter activity	6	Molecular Function
protein polyubiquitination	6	Biological Process
nuclear lumen	6	Cellular Component
dynactin complex	6	Cellular Component
mitotic spindle organization	6	Biological Process
inner mitochondrial membrane organization	6	Biological Process
MAP kinase activity	6	Molecular Function
endoplasmic reticulum exit site	6	Cellular Component
hydrolase activity, acting on carbon-nitrogen (but not peptide) bonds, in linear amidines	6	Molecular Function
TORC2 complex	6	Cellular Component
mannosyl-oligosaccharide 1,2-alpha-mannosidase activity	6	Molecular Function
phosphatidylethanolamine biosynthetic process	6	Biological Process
peroxisomal matrix	6	Cellular Component
glutamate-ammonia ligase activity	6	Molecular Function
glutamine biosynthetic process	6	Biological Process
mitochondrial large ribosomal subunit	6	Cellular Component
reciprocal meiotic recombination	6	Biological Process
nucleoside monophosphate phosphorylation	6	Biological Process
manganese ion transmembrane transporter activity	6	Molecular Function
sulfate transmembrane transport	6	Biological Process
protein-DNA complex	6	Cellular Component
hydrolase activity, acting on carbon-nitrogen (but not peptide) bonds, in linear amides	6	Molecular Function
exosome (RNase complex)	6	Cellular Component
tRNA 5'-leader removal	6	Biological Process
protein import into peroxisome matrix	6	Biological Process
early endosome	6	Cellular Component
scopolin beta-glucosidase activity	6	Molecular Function
cellular amide metabolic process	6	Biological Process
cytosolic transport	6	Biological Process
clathrin adaptor activity	6	Molecular Function
lipid droplet formation	6	Biological Process
perinuclear endoplasmic reticulum	6	Cellular Component
positive regulation of RNA polymerase II transcription preinitiation complex assembly	6	Biological Process
ubiquitin-dependent protein catabolic process via the multivesicular body sorting pathway	6	Biological Process
mitochondrial ribosome	6	Cellular Component
mitochondrial electron transport, NADH to ubiquinone	6	Biological Process
positive regulation of mitotic nuclear division	6	Biological Process
positive regulation of mitotic cell cycle phase transition	6	Biological Process
ribosomal large subunit binding	6	Molecular Function
nuclear localization sequence binding	6	Molecular Function
nuclear import signal receptor activity	6	Molecular Function
protein kinase activator activity	6	Molecular Function
ribonucleoprotein complex binding	6	Molecular Function
termination of RNA polymerase II transcription	6	Biological Process
enzyme activator activity	6	Molecular Function
box C/D RNA 3'-end processing	6	Biological Process
inorganic molecular entity transmembrane transporter activity	6	Molecular Function
protein-cysteine S-palmitoyltransferase activity	6	Molecular Function
protein palmitoylation	6	Biological Process
ATP-dependent peptidase activity	6	Molecular Function
peptide metabolic process	6	Biological Process
double-strand break repair via nonhomologous end joining	6	Biological Process
polyadenylation-dependent snoRNA 3'-end processing	6	Biological Process
membrane raft	6	Cellular Component
proteasome core complex, alpha-subunit complex	6	Cellular Component
transcription preinitiation complex assembly	6	Biological Process
organophosphate ester transport	6	Biological Process
phosphotransferase activity, for other substituted phosphate groups	6	Molecular Function
positive regulation of GTPase activity	6	Biological Process
elongator holoenzyme complex	6	Cellular Component
mitochondrial proton-transporting ATP synthase complex, coupling factor F(o)	6	Cellular Component
ATPase activity, coupled to transmembrane movement of ions, rotational mechanism	6	Molecular Function
histidine phosphotransfer kinase activity	6	Molecular Function
calcium ion transmembrane transporter activity	6	Molecular Function
sulfur compound metabolic process	6	Biological Process
sterigmatocystin biosynthetic process	6	Biological Process
oxidoreductase activity, acting on single donors with incorporation of molecular oxygen, incorporation of two atoms of oxygen	6	Molecular Function
arginine biosynthetic process	6	Biological Process
copper ion transmembrane transport	6	Biological Process
G2/M transition of mitotic cell cycle	6	Biological Process
postreplication repair	6	Biological Process
cytoplasmic exosome (RNase complex)	6	Cellular Component
protein geranylgeranylation	6	Biological Process
nucleobase transport	6	Biological Process
regulation of nitrogen utilization	6	Biological Process
glutathione binding	6	Molecular Function
mitochondrial respiratory chain complex III	6	Cellular Component
osmosensory signaling pathway	6	Biological Process
cutinase activity	6	Molecular Function
catalase activity	6	Molecular Function
protein-disulfide reductase activity	6	Molecular Function
polynucleotide adenylyltransferase activity	6	Molecular Function
RNA 3'-end processing	6	Biological Process
beta-lactam antibiotic biosynthetic process	6	Biological Process
enoyl-[acyl-carrier-protein] reductase activity	6	Molecular Function
mannosyltransferase complex	6	Cellular Component
intermembrane lipid transfer	6	Biological Process
acetate transmembrane transporter activity	6	Molecular Function
leucine catabolic process	6	Biological Process
glutaminase activity	6	Molecular Function
7S RNA binding	6	Molecular Function
signal recognition particle, endoplasmic reticulum targeting	6	Cellular Component
glucan endo-1,3-alpha-glucosidase activity	6	Molecular Function
small ribosomal subunit rRNA binding	6	Molecular Function
CIA complex	6	Cellular Component
protein deneddylation	6	Biological Process
NADPH-hemoprotein reductase activity	6	Molecular Function
anthranilate metabolic process	6	Biological Process
quinolinate biosynthetic process	6	Biological Process
tryptophan catabolic process	6	Biological Process
structural constituent of cell wall	6	Molecular Function
phosphatidylinositol phospholipase C activity	6	Molecular Function
phosphatidylcholine biosynthetic process	6	Biological Process
triglyceride metabolic process	6	Biological Process
carbonate dehydratase activity	6	Molecular Function
peptidoglycan catabolic process	6	Biological Process
polysaccharide binding	6	Molecular Function
DNA strand exchange activity	6	Molecular Function
macromolecule metabolic process	6	Biological Process
DNA repair complex assembly	6	Biological Process
sulfate assimilation	6	Biological Process
austinol metabolic process	6	Biological Process
dehydroaustinol biosynthetic process	6	Biological Process
ammonium transmembrane transporter activity	6	Molecular Function
ammonium transmembrane transport	6	Biological Process
establishment or maintenance of actin cytoskeleton polarity	6	Biological Process
histone-lysine N-methyltransferase activity	6	Molecular Function
histone lysine methylation	6	Biological Process
superoxide metabolic process	6	Biological Process
NADH oxidation	6	Biological Process
mitochondrion inheritance	6	Biological Process
glutathione catabolic process	6	Biological Process
stress granule assembly	6	Biological Process
asexual sporulation	6	Biological Process
nucleobase-containing small molecule biosynthetic process	6	Biological Process
chaperone-mediated protein complex assembly	6	Biological Process
nuclear-transcribed mRNA catabolic process	6	Biological Process
oxidoreductase activity, acting on paired donors, with incorporation or reduction of molecular oxygen, reduced flavin or flavoprotein as one donor, and incorporation of one atom of oxygen	6	Molecular Function
regulation of exit from mitosis	6	Biological Process
mitochondrial fission	6	Biological Process
tyrosine metabolic process	6	Biological Process
ubiquitin conjugating enzyme activity	6	Molecular Function
molybdopterin synthase complex	6	Cellular Component
fungal-type vacuole lumen	6	Cellular Component
Cdc73/Paf1 complex	6	Cellular Component
lipid glycosylation	6	Biological Process
hexosyltransferase activity	6	Molecular Function
rDNA heterochromatin assembly	6	Biological Process
membrane coat	6	Cellular Component
glucose metabolic process	6	Biological Process
endopeptidase activity	6	Molecular Function
xylulose metabolic process	6	Biological Process
RNA-directed DNA polymerase activity	6	Molecular Function
MCM complex	6	Cellular Component
carbohydrate derivative biosynthetic process	6	Biological Process
N-terminal peptidyl-methionine acetylation	6	Biological Process
histidine metabolic process	6	Biological Process
pseudouridine synthase activity	6	Molecular Function
pseudouridylate synthase activity	6	Molecular Function
NADPH regeneration	6	Biological Process
L-ascorbic acid binding	6	Molecular Function
ribonuclease H2 complex	6	Cellular Component
carboxylic ester hydrolase activity	6	Molecular Function
fructose metabolic process	6	Biological Process
mitotic chromosome condensation	6	Biological Process
proteasomal protein catabolic process	6	Biological Process
mitochondrial respiratory chain complex IV	6	Cellular Component
histone exchange	6	Biological Process
G1/S transition of mitotic cell cycle	6	Biological Process
mitotic spindle midzone	6	Cellular Component
phosphatidyl phospholipase B activity	5	Molecular Function
lysophospholipase activity	5	Molecular Function
transcription factor TFIIH core complex	5	Cellular Component
organelle membrane fusion	5	Biological Process
anaphase-promoting complex binding	5	Molecular Function
transition metal ion transport	5	Biological Process
periplasmic space	5	Cellular Component
Hsp90 protein binding	5	Molecular Function
glutamine family amino acid catabolic process	5	Biological Process
positive regulation of transcription by RNA polymerase I	5	Biological Process
defense response	5	Biological Process
hydrolase activity, acting on carbon-nitrogen (but not peptide) bonds, in cyclic amidines	5	Molecular Function
replication fork protection	5	Biological Process
mitotic G2 DNA damage checkpoint signaling	5	Biological Process
aerobic respiration	5	Biological Process
pyrimidine nucleotide-sugar transmembrane transport	5	Biological Process
pyrimidine nucleotide-sugar transmembrane transporter activity	5	Molecular Function
transcription repressor complex	5	Cellular Component
microtubule plus-end binding	5	Molecular Function
alpha,alpha-trehalose-phosphate synthase complex (UDP-forming)	5	Cellular Component
trehalose metabolism in response to stress	5	Biological Process
COPII vesicle coat	5	Cellular Component
MAPK cascade	5	Biological Process
GPI-anchor transamidase complex	5	Cellular Component
protein localization	5	Biological Process
nitrogen compound transport	5	Biological Process
plasma membrane organization	5	Biological Process
actin cortical patch assembly	5	Biological Process
1,3-beta-glucanosyltransferase activity	5	Molecular Function
spindle assembly	5	Biological Process
protein maturation by iron-sulfur cluster transfer	5	Biological Process
S-adenosylmethionine-dependent methyltransferase activity	5	Molecular Function
cellular potassium ion homeostasis	5	Biological Process
cellular aldehyde metabolic process	5	Biological Process
cytoplasmic dynein complex	5	Cellular Component
positive regulation of conidium formation	5	Biological Process
oxidoreduction-driven active transmembrane transporter activity	5	Molecular Function
protein secretion	5	Biological Process
valine catabolic process	5	Biological Process
nuclear-transcribed mRNA poly(A) tail shortening	5	Biological Process
single-stranded telomeric DNA binding	5	Molecular Function
mitotic intra-S DNA damage checkpoint signaling	5	Biological Process
manganese ion transmembrane transport	5	Biological Process
cell differentiation	5	Biological Process
negative regulation of translation	5	Biological Process
nonfunctional rRNA decay	5	Biological Process
5'-flap endonuclease activity	5	Molecular Function
ribonuclease P activity	5	Molecular Function
positive regulation of cellular response to amino acid starvation	5	Biological Process
glutathione oxidoreductase activity	5	Molecular Function
Cul4-RING E3 ubiquitin ligase complex	5	Cellular Component
outer membrane	5	Cellular Component
phosphatidylinositol-4-phosphate binding	5	Molecular Function
protein localization to Golgi apparatus	5	Biological Process
regulation of spore germination	5	Biological Process
establishment of protein localization to mitochondrion	5	Biological Process
cellular response to calcium ion	5	Biological Process
nuclear inner membrane	5	Cellular Component
regulation of mitotic cell cycle	5	Biological Process
peptide catabolic process	5	Biological Process
TOR signaling	5	Biological Process
positive regulation of G2/M transition of mitotic cell cycle	5	Biological Process
proline biosynthetic process	5	Biological Process
hydrogen sulfide biosynthetic process	5	Biological Process
peptidyl-tyrosine modification	5	Biological Process
tubulin binding	5	Molecular Function
GDP binding	5	Molecular Function
telomeric DNA binding	5	Molecular Function
vesicle fusion	5	Biological Process
COPI vesicle coat	5	Cellular Component
ER-associated misfolded protein catabolic process	5	Biological Process
chaperone-mediated protein folding	5	Biological Process
perinuclear region of cytoplasm	5	Cellular Component
purine nucleobase biosynthetic process	5	Biological Process
nickel cation binding	5	Molecular Function
ERMES complex	5	Cellular Component
mitochondrion-endoplasmic reticulum membrane tethering	5	Biological Process
mannose-ethanolamine phosphotransferase activity	5	Molecular Function
translation release factor activity	5	Molecular Function
ubiquitin ligase complex	5	Cellular Component
polysomal ribosome	5	Cellular Component
propionate metabolic process, methylcitrate cycle	5	Biological Process
regulation of intracellular signal transduction	5	Biological Process
monocarboxylic acid metabolic process	5	Biological Process
acetate catabolic process	5	Biological Process
transmembrane signaling receptor activity	5	Molecular Function
endosome organization	5	Biological Process
DNA repair complex	5	Cellular Component
resolution of meiotic recombination intermediates	5	Biological Process
monosaccharide binding	5	Molecular Function
fructose 6-phosphate metabolic process	5	Biological Process
U5 snRNA 3'-end processing	5	Biological Process
transferase complex, transferring phosphorus-containing groups	5	Cellular Component
glycine betaine biosynthetic process from choline	5	Biological Process
3-oxoacyl-[acyl-carrier-protein] reductase (NADPH) activity	5	Molecular Function
response to inorganic substance	5	Biological Process
RNA-DNA hybrid ribonuclease activity	5	Molecular Function
cellular glucan metabolic process	5	Biological Process
pericentric heterochromatin	5	Cellular Component
acetolactate synthase complex	5	Cellular Component
vacuole fusion, non-autophagic	5	Biological Process
macromolecule modification	5	Biological Process
integral component of mitochondrial outer membrane	5	Cellular Component
origin recognition complex	5	Cellular Component
alpha-amylase activity	5	Molecular Function
polysaccharide metabolic process	5	Biological Process
cellular polysaccharide metabolic process	5	Biological Process
Golgi cis cisterna	5	Cellular Component
mitochondrial respirasome	5	Cellular Component
protein localization to plasma membrane	5	Biological Process
xenobiotic transmembrane transporter activity	5	Molecular Function
NAD metabolic process	5	Biological Process
rRNA catabolic process	5	Biological Process
DNA-(apurinic or apyrimidinic site) endonuclease activity	5	Molecular Function
formaldehyde catabolic process	5	Biological Process
arginine metabolic process	5	Biological Process
alpha-L-fucosidase activity	5	Molecular Function
P-body assembly	5	Biological Process
GTP cyclohydrolase I activity	5	Molecular Function
NAD biosynthetic process	5	Biological Process
NADH pyrophosphatase activity	5	Molecular Function
tetrahydrofolate interconversion	5	Biological Process
sulfur amino acid biosynthetic process	5	Biological Process
autolysis	5	Biological Process
integral component of mitochondrial membrane	5	Cellular Component
N',N'',N'''-triacetylfusarinine C biosynthetic process	5	Biological Process
long-chain fatty acid-CoA ligase activity	5	Molecular Function
ATP transport	5	Biological Process
positive regulation of protein phosphorylation	5	Biological Process
protein maturation by [4Fe-4S] cluster transfer	5	Biological Process
U1 snRNP	5	Cellular Component
U2-type prespliceosome	5	Cellular Component
lysozyme activity	5	Molecular Function
mitotic recombination	5	Biological Process
protein homooligomerization	5	Biological Process
nitrogen utilization	5	Biological Process
regulation of mRNA stability	5	Biological Process
positive regulation of asexual sporulation resulting in formation of a cellular spore	5	Biological Process
ribonuclease III activity	5	Molecular Function
gamma-tubulin binding	5	Molecular Function
molybdopterin cofactor binding	5	Molecular Function
long-chain fatty acid transport	5	Biological Process
heterotrimeric G-protein complex	5	Cellular Component
microtubule organizing center	5	Cellular Component
deoxyribonucleoside triphosphate catabolic process	5	Biological Process
pyrroline-5-carboxylate reductase activity	5	Molecular Function
Lsm1-7-Pat1 complex	5	Cellular Component
positive regulation of DNA-templated transcription, elongation	5	Biological Process
Ctf18 RFC-like complex	5	Cellular Component
peptidyl-diphthamide metabolic process	5	Biological Process
regulation of cytoplasmic translational elongation	5	Biological Process
respiratory chain complex IV	5	Cellular Component
cytochrome-c oxidase activity	5	Molecular Function
tRNA aminoacylation for mitochondrial protein translation	5	Biological Process
myosin complex	5	Cellular Component
cell wall chitin metabolic process	5	Biological Process
cytochrome-b5 reductase activity, acting on NAD(P)H	5	Molecular Function
mannoprotein biosynthetic process	5	Biological Process
cell wall glycoprotein biosynthetic process	5	Biological Process
acetyl-CoA C-acyltransferase activity	5	Molecular Function
'de novo' UMP biosynthetic process	5	Biological Process
GMP biosynthetic process	5	Biological Process
acetyl-CoA carboxylase activity	5	Molecular Function
thiamine biosynthetic process	5	Biological Process
box C/D RNP complex	5	Cellular Component
protein retention in Golgi apparatus	5	Biological Process
protein import into mitochondrial intermembrane space	5	Biological Process
protein transport to vacuole involved in ubiquitin-dependent protein catabolic process via the multivesicular body sorting pathway	5	Biological Process
organelle localization by membrane tethering	5	Biological Process
glycogen biosynthetic process	5	Biological Process
methylation-dependent protein binding	5	Molecular Function
purine ribonucleoside salvage	5	Biological Process
homogentisate 1,2-dioxygenase activity	5	Molecular Function
cyclin binding	5	Molecular Function
positive regulation of autophagy	5	Biological Process
protein urmylation	5	Biological Process
incipient cellular bud site	5	Cellular Component
2-alkenal reductase [NAD(P)+] activity	5	Molecular Function
glycolipid mannosyltransferase activity	5	Molecular Function
Swr1 complex	5	Cellular Component
cellular component assembly	5	Biological Process
cytosolic small ribosomal subunit	5	Cellular Component
mRNA modification	5	Biological Process
site of polarized growth	5	Cellular Component
mRNA polyadenylation	5	Biological Process
attachment of mitotic spindle microtubules to kinetochore	5	Biological Process
transcription factor TFIIIC complex	5	Cellular Component
acetyl-CoA biosynthetic process	5	Biological Process
holo-[acyl-carrier-protein] synthase activity	5	Molecular Function
protein phosphopantetheinylation	5	Biological Process
vesicle	5	Cellular Component
ubiquitin-like modifier activating enzyme activity	5	Molecular Function
peptidoglycan biosynthetic process	5	Biological Process
farnesyl diphosphate metabolic process	5	Biological Process
catechol 1,2-dioxygenase activity	5	Molecular Function
catechol-containing compound metabolic process	5	Biological Process
water transport	5	Biological Process
water transmembrane transporter activity	5	Molecular Function
transferase complex	5	Cellular Component
acyl-CoA dehydrogenase activity	5	Molecular Function
cytoskeleton-dependent intracellular transport	5	Biological Process
tannase activity	5	Molecular Function
RNA polyadenylation	5	Biological Process
D-amino-acid oxidase activity	5	Molecular Function
polyketide biosynthetic process	5	Biological Process
proteasome core complex	5	Cellular Component
positive regulation of TOR signaling	5	Biological Process
metallocarboxypeptidase activity	5	Molecular Function
catalytic activity, acting on a tRNA	5	Molecular Function
6-phosphofructo-2-kinase activity	5	Molecular Function
fructose 2,6-bisphosphate metabolic process	5	Biological Process
large ribosomal subunit rRNA binding	5	Molecular Function
hydro-lyase activity	5	Molecular Function
glycerophospholipid metabolic process	4	Biological Process
arabinan endo-1,5-alpha-L-arabinosidase activity	4	Molecular Function
basic amino acid transport	4	Biological Process
phosphorylation of RNA polymerase II C-terminal domain	4	Biological Process
regulation of Ras protein signal transduction	4	Biological Process
EKC/KEOPS complex	4	Cellular Component
tRNA threonylcarbamoyladenosine metabolic process	4	Biological Process
mitotic actomyosin contractile ring assembly	4	Biological Process
polyketide metabolic process	4	Biological Process
metallodipeptidase activity	4	Molecular Function
lovastatin nonaketide synthase activity	4	Molecular Function
asparaginase activity	4	Molecular Function
leucine biosynthetic process	4	Biological Process
mature ribosome assembly	4	Biological Process
dicarboxylic acid catabolic process	4	Biological Process
nitrilase activity	4	Molecular Function
spindle pole body duplication	4	Biological Process
reticulophagy	4	Biological Process
organic anion transport	4	Biological Process
vesicle cargo loading	4	Biological Process
pheromone-dependent signal transduction involved in conjugation with cellular fusion	4	Biological Process
SLIK (SAGA-like) complex	4	Cellular Component
phosphatidylinositol-4,5-bisphosphate binding	4	Molecular Function
cytoplasmic vesicle membrane	4	Cellular Component
organic substance transport	4	Biological Process
Golgi transport complex	4	Cellular Component
cellular heat acclimation	4	Biological Process
snRNA modification	4	Biological Process
S-methyltransferase activity	4	Molecular Function
RNA methyltransferase activity	4	Molecular Function
protein binding	4	Molecular Function
CCR4-NOT core complex	4	Cellular Component
mitochondrial tRNA modification	4	Biological Process
adenylate kinase activity	4	Molecular Function
stalled replication fork localization to nuclear periphery	4	Biological Process
negative regulation of induction of conjugation with cellular fusion	4	Biological Process
copper ion homeostasis	4	Biological Process
copper ion transport	4	Biological Process
iron ion transmembrane transporter activity	4	Molecular Function
iron ion transmembrane transport	4	Biological Process
GINS complex	4	Cellular Component
CCR4-NOT complex	4	Cellular Component
protein catabolic process	4	Biological Process
nuclear mRNA surveillance of mRNA 3'-end processing	4	Biological Process
nuclear-transcribed mRNA catabolic process, meiosis-specific transcripts	4	Biological Process
single-stranded DNA helicase activity	4	Molecular Function
ribonuclease P complex	4	Cellular Component
branched-chain amino acid biosynthetic process	4	Biological Process
mRNA metabolic process	4	Biological Process
tRNA-intron endonuclease complex	4	Cellular Component
hydrolase activity, hydrolyzing N-glycosyl compounds	4	Molecular Function
phenylalanine-tRNA ligase activity	4	Molecular Function
ammonia-lyase activity	4	Molecular Function
carboxylic acid catabolic process	4	Biological Process
SWI/SNF complex	4	Cellular Component
fungal-type cell wall chitin biosynthetic process	4	Biological Process
protein-arginine N-methyltransferase activity	4	Molecular Function
peptidyl-arginine N-methylation	4	Biological Process
post-Golgi vesicle-mediated transport	4	Biological Process
cysteine-type peptidase activity	4	Molecular Function
RQC complex	4	Cellular Component
rescue of stalled ribosome	4	Biological Process
membrane insertase activity	4	Molecular Function
protein lipoylation	4	Biological Process
nuclear membrane	4	Cellular Component
2-oxoglutarate metabolic process	4	Biological Process
N-acetylglucosaminylphosphatidylinositol deacetylase activity	4	Molecular Function
thiosulfate sulfurtransferase activity	4	Molecular Function
late endosome to vacuole transport	4	Biological Process
phosphatidylinositol-3-phosphate biosynthetic process	4	Biological Process
anisotropic cell growth	4	Biological Process
nucleolar ring	4	Cellular Component
extrinsic component of organelle membrane	4	Cellular Component
cysteine synthase activity	4	Molecular Function
establishment of mitochondrion localization	4	Biological Process
peptidyl-lysine methylation	4	Biological Process
PAM complex, Tim23 associated import motor	4	Cellular Component
monocarboxylic acid catabolic process	4	Biological Process
vesicle docking	4	Biological Process
glycerophospholipid biosynthetic process	4	Biological Process
G-protein beta/gamma-subunit complex binding	4	Molecular Function
positive regulation of gliotoxin biosynthetic process	4	Biological Process
cellular response to stress	4	Biological Process
TORC1 complex	4	Cellular Component
cellular response to amino acid stimulus	4	Biological Process
regulation of autophagy	4	Biological Process
nucleolar ribonuclease P complex	4	Cellular Component
exonucleolytic catabolism of deadenylated mRNA	4	Biological Process
spindle microtubule	4	Cellular Component
lipid modification	4	Biological Process
tetrose metabolic process	4	Biological Process
medium-chain fatty acid-CoA ligase activity	4	Molecular Function
chromatin DNA binding	4	Molecular Function
telomere maintenance via recombination	4	Biological Process
nuclear-transcribed mRNA catabolic process, deadenylation-dependent decay	4	Biological Process
negative regulation of TOR signaling	4	Biological Process
centromere complex assembly	4	Biological Process
ATPase-coupled intramembrane lipid transporter activity	4	Molecular Function
lipid translocation	4	Biological Process
COPII-coated vesicle budding	4	Biological Process
catalytic activity, acting on DNA	4	Molecular Function
P-type ion transporter activity	4	Molecular Function
heterocycle metabolic process	4	Biological Process
guanine catabolic process	4	Biological Process
galacturan 1,4-alpha-galacturonidase activity	4	Molecular Function
cohesin complex	4	Cellular Component
L-aspartate:2-oxoglutarate aminotransferase activity	4	Molecular Function
box H/ACA snoRNP complex	4	Cellular Component
recombinational repair	4	Biological Process
malate metabolic process	4	Biological Process
cellular glucose homeostasis	4	Biological Process
glucose binding	4	Molecular Function
hexokinase activity	4	Molecular Function
mannose metabolic process	4	Biological Process
SAGA-type complex	4	Cellular Component
U1 snRNA 3'-end processing	4	Biological Process
Rab-protein geranylgeranyltransferase complex	4	Cellular Component
dynein intermediate chain binding	4	Molecular Function
allantoate transport	4	Biological Process
dipeptide transport	4	Biological Process
tripeptide transport	4	Biological Process
intrinsic component of peroxisomal membrane	4	Cellular Component
glucose catabolic process to pyruvate	4	Biological Process
NADH regeneration	4	Biological Process
urea transmembrane transporter activity	4	Molecular Function
urea transmembrane transport	4	Biological Process
nitrogen catabolite activation of transcription	4	Biological Process
stress-activated MAPK cascade	4	Biological Process
xylan 1,4-beta-xylosidase activity	4	Molecular Function
protein localization to phagophore assembly site	4	Biological Process
protein-containing complex localization	4	Biological Process
maltose alpha-glucosidase activity	4	Molecular Function
maltose metabolic process	4	Biological Process
aflatoxin biosynthetic process	4	Biological Process
acetate metabolic process	4	Biological Process
peptidyl-lysine modification	4	Biological Process
cellular response to oxygen-containing compound	4	Biological Process
euchromatin	4	Cellular Component
mitochondria-nucleus signaling pathway	4	Biological Process
glycerol ether metabolic process	4	Biological Process
peptidyl-S-diacylglycerol-L-cysteine biosynthetic process from peptidyl-cysteine	4	Biological Process
defense response to bacterium	4	Biological Process
endoplasmic reticulum to cytosol transport	4	Biological Process
establishment of protein localization to endoplasmic reticulum	4	Biological Process
positive regulation of MAPK cascade	4	Biological Process
beta-galactosidase complex	4	Cellular Component
ribokinase activity	4	Molecular Function
inner mitochondrial membrane protein complex	4	Cellular Component
respiratory chain complex	4	Cellular Component
cytochrome complex	4	Cellular Component
positive regulation of transcription by galactose	4	Biological Process
protein transmembrane transport	4	Biological Process
cellular zinc ion homeostasis	4	Biological Process
NADP biosynthetic process	4	Biological Process
clathrin-dependent endocytosis	4	Biological Process
endocytic patch	4	Cellular Component
organic hydroxy compound biosynthetic process	4	Biological Process
alcohol dehydrogenase (NAD+) activity	4	Molecular Function
arylsulfatase activity	4	Molecular Function
fibrinogen binding	4	Molecular Function
ornithine metabolic process	4	Biological Process
acetate transmembrane transport	4	Biological Process
7,8-dihydroneopterin 3'-triphosphate biosynthetic process	4	Biological Process
RNA 7-methylguanosine cap binding	4	Molecular Function
signal peptidase complex	4	Cellular Component
protein retention in ER lumen	4	Biological Process
regulation of intracellular pH	4	Biological Process
establishment of localization in cell	4	Biological Process
intracellular protein transmembrane transport	4	Biological Process
tRNA splicing, via endonucleolytic cleavage and ligation	4	Biological Process
positive regulation of macroautophagy	4	Biological Process
cell surface receptor signaling pathway	4	Biological Process
negative regulation of sexual sporulation resulting in formation of a cellular spore	4	Biological Process
protein aggregate center	4	Cellular Component
citrate transport	4	Biological Process
cysteine biosynthetic process	4	Biological Process
negative regulation of exit from mitosis	4	Biological Process
chaperone cofactor-dependent protein refolding	4	Biological Process
positive regulation of cell cycle	4	Biological Process
amino acid binding	4	Molecular Function
positive regulation of translational fidelity	4	Biological Process
acetoacetate-CoA ligase activity	4	Molecular Function
protein kinase CK2 complex	4	Cellular Component
regulation of transcription by RNA polymerase III	4	Biological Process
protein import into peroxisome matrix, docking	4	Biological Process
peroxisomal importomer complex	4	Cellular Component
cellular response to nitrogen starvation	4	Biological Process
protein kinase regulator activity	4	Molecular Function
assembly of large subunit precursor of preribosome	4	Biological Process
interstrand cross-link repair	4	Biological Process
cytosolic large ribosomal subunit	4	Cellular Component
replication-born double-strand break repair via sister chromatid exchange	4	Biological Process
DNA packaging	4	Biological Process
nucleosome mobilization	4	Biological Process
proton-transporting V-type ATPase, V1 domain	4	Cellular Component
regulation of mitotic chromosome condensation	4	Biological Process
protein sumoylation	4	Biological Process
exon-exon junction complex	4	Cellular Component
3-keto-sphinganine metabolic process	4	Biological Process
fumagillin biosynthetic process	4	Biological Process
integrin-mediated signaling pathway	4	Biological Process
quinate metabolic process	4	Biological Process
U6 snRNP	4	Cellular Component
phosphatidylinositol-3,5-bisphosphate binding	4	Molecular Function
glycine cleavage complex	4	Cellular Component
box C/D snoRNP assembly	4	Biological Process
ribosome disassembly	4	Biological Process
endoplasmic reticulum organization	4	Biological Process
nuclear pore organization	4	Biological Process
protein initiator methionine removal	4	Biological Process
cell morphogenesis	4	Biological Process
microtubule minus-end binding	4	Molecular Function
nitrate reductase (NADPH) activity	4	Molecular Function
peroxisomal membrane transport	4	Biological Process
dTTP diphosphatase activity	4	Molecular Function
RNA cap binding	4	Molecular Function
mitochondrial phosphate ion transmembrane transport	4	Biological Process
voltage-gated chloride channel activity	4	Molecular Function
chloride transport	4	Biological Process
negative regulation of gluconeogenesis	4	Biological Process
DNA clamp loader activity	4	Molecular Function
DNA replication factor C complex	4	Cellular Component
Elg1 RFC-like complex	4	Cellular Component
mannitol metabolic process	4	Biological Process
pectin lyase activity	4	Molecular Function
4-alpha-hydroxytetrahydrobiopterin dehydratase activity	4	Molecular Function
endonucleolytic cleavage to generate mature 5'-end of SSU-rRNA from (SSU-rRNA, 5.8S rRNA, LSU-rRNA)	4	Biological Process
cellular amide catabolic process	4	Biological Process
ATP metabolic process	4	Biological Process
pexophagy	4	Biological Process
tetrahydrofolylpolyglutamate biosynthetic process	4	Biological Process
transcription by RNA polymerase I	4	Biological Process
DNA-templated transcription, termination	4	Biological Process
guanylate kinase activity	4	Molecular Function
GDP metabolic process	4	Biological Process
GMP metabolic process	4	Biological Process
nuclear SCF ubiquitin ligase complex	4	Cellular Component
nucleotide catabolic process	4	Biological Process
gamma-tubulin complex	4	Cellular Component
carboxylic acid transmembrane transport	4	Biological Process
cell wall macromolecule biosynthetic process	4	Biological Process
xenobiotic transport	4	Biological Process
ubiquitin-protein transferase activator activity	4	Molecular Function
3-hydroxypalmitoyl-[acyl-carrier-protein] dehydratase activity	4	Molecular Function
glycerol catabolic process	4	Biological Process
positive regulation of transcription involved in G1/S transition of mitotic cell cycle	4	Biological Process
vacuolar lumen	4	Cellular Component
thiamine metabolic process	4	Biological Process
purine ribonucleoside triphosphate binding	4	Molecular Function
regulation of translational initiation	4	Biological Process
cholinesterase activity	4	Molecular Function
post-chaperonin tubulin folding pathway	4	Biological Process
endocytic recycling	4	Biological Process
acetyl-CoA biosynthetic process from pyruvate	4	Biological Process
carboxylic acid transport	4	Biological Process
glucan exo-1,3-beta-glucosidase activity	4	Molecular Function
3'-5' exonuclease activity	4	Molecular Function
organophosphate biosynthetic process	4	Biological Process
methyl indole-3-acetate esterase activity	4	Molecular Function
ATPase inhibitor activity	4	Molecular Function
D-xylose metabolic process	4	Biological Process
ethanol catabolic process	4	Biological Process
attachment of GPI anchor to protein	4	Biological Process
pyruvate dehydrogenase (acetyl-transferring) activity	4	Molecular Function
pseudohyphal growth	4	Biological Process
histone H3 acetylation	4	Biological Process
histone H4 acetylation	4	Biological Process
positive regulation of translational termination	4	Biological Process
positive regulation of translational elongation	4	Biological Process
oligosaccharyltransferase complex	4	Cellular Component
oxygen binding	4	Molecular Function
protein kinase inhibitor activity	4	Molecular Function
glycerol-3-phosphate metabolic process	4	Biological Process
ubiquinol-cytochrome-c reductase activity	4	Molecular Function
supramolecular fiber organization	4	Biological Process
ribose phosphate diphosphokinase activity	4	Molecular Function
5-phosphoribose 1-diphosphate biosynthetic process	4	Biological Process
nucleotide biosynthetic process	4	Biological Process
3'-5' DNA helicase activity	4	Molecular Function
Rab geranylgeranyltransferase activity	4	Molecular Function
pre-replicative complex assembly	4	Biological Process
eukaryotic translation initiation factor 2B complex	4	Cellular Component
negative regulation of TORC1 signaling	4	Biological Process
transcription initiation from RNA polymerase III promoter	4	Biological Process
N-acylphosphatidylethanolamine-specific phospholipase D activity	4	Molecular Function
supramolecular fiber	4	Cellular Component
glycoside catabolic process	4	Biological Process
protein localization to peroxisome	4	Biological Process
Golgi to endosome transport	4	Biological Process
3'-5'-exoribonuclease activity	4	Molecular Function
peptide alpha-N-acetyltransferase activity	4	Molecular Function
Ndc80 complex	4	Cellular Component
RNA polymerase II transcription regulator complex	4	Cellular Component
DNA ligase (ATP) activity	4	Molecular Function
HOPS complex	4	Cellular Component
posttranslational protein targeting to endoplasmic reticulum membrane	4	Biological Process
spindle midzone	4	Cellular Component
calcium activated cation channel activity	4	Molecular Function
chloride channel activity	4	Molecular Function
glycerol-3-phosphate catabolic process	4	Biological Process
3-deoxy-7-phosphoheptulonate synthase activity	4	Molecular Function
RNA metabolic process	4	Biological Process
peptidyl-lysine trimethylation	4	Biological Process
fatty-acyl-CoA synthase activity	4	Molecular Function
fatty acid synthase complex	4	Cellular Component
SWI/SNF superfamily-type complex	4	Cellular Component
homoserine metabolic process	4	Biological Process
septin cytoskeleton	4	Cellular Component
cristae formation	4	Biological Process
cell wall mannoprotein biosynthetic process	4	Biological Process
tyrosine catabolic process	4	Biological Process
nucleotide-excision repair, DNA gap filling	4	Biological Process
racemase activity, acting on amino acids and derivatives	4	Molecular Function
nuclear-transcribed mRNA catabolic process, non-stop decay	4	Biological Process
polyamine biosynthetic process	4	Biological Process
sno(s)RNA-containing ribonucleoprotein complex	4	Cellular Component
xenobiotic detoxification by transmembrane export across the plasma membrane	4	Biological Process
phosphatidate phosphatase activity	4	Molecular Function
glycerol transmembrane transporter activity	4	Molecular Function
glycerol transport	4	Biological Process
regulation of protein catabolic process	4	Biological Process
positive regulation of penicillin biosynthetic process	4	Biological Process
error-free translesion synthesis	4	Biological Process
error-prone translesion synthesis	4	Biological Process
regulation of mitotic nuclear division	4	Biological Process
antioxidant activity	4	Molecular Function
D-amino acid metabolic process	4	Biological Process
isopentenyl diphosphate biosynthetic process, mevalonate pathway	4	Biological Process
thioredoxin peroxidase activity	4	Molecular Function
6-phosphogluconolactonase activity	4	Molecular Function
methylglyoxal metabolic process	4	Biological Process
NADPH dehydrogenase activity	4	Molecular Function
glyceraldehyde-3-phosphate dehydrogenase (NAD+) (phosphorylating) activity	4	Molecular Function
response to starvation	4	Biological Process
NatB complex	4	Cellular Component
hyperosmotic response	4	Biological Process
phosphatidylinositol metabolic process	4	Biological Process
7-methylguanosine mRNA capping	4	Biological Process
methionine-tRNA ligase activity	4	Molecular Function
F-actin capping protein complex	4	Cellular Component
precatalytic spliceosome	4	Cellular Component
TRC complex	4	Cellular Component
Hsp70 protein binding	4	Molecular Function
FMN biosynthetic process	4	Biological Process
riboflavin kinase activity	4	Molecular Function
alanine-tRNA ligase activity	3	Molecular Function
glycerolipid catabolic process	3	Biological Process
arabinose metabolic process	3	Biological Process
DNA dealkylation involved in DNA repair	3	Biological Process
mating-type factor pheromone receptor activity	3	Molecular Function
translation factor activity, RNA binding	3	Molecular Function
regulation of endocytosis	3	Biological Process
[2Fe-2S] cluster assembly	3	Biological Process
tRNA wobble position uridine thiolation	3	Biological Process
oxidoreductase activity, acting on metal ions, NAD or NADP as acceptor	3	Molecular Function
DNA topological change	3	Biological Process
meiotic chromosome separation	3	Biological Process
sister chromatid segregation	3	Biological Process
glutamate decarboxylase activity	3	Molecular Function
oxaloacetate metabolic process	3	Biological Process
inosine biosynthetic process	3	Biological Process
adenosine catabolic process	3	Biological Process
dynein complex binding	3	Molecular Function
pteridine-containing compound metabolic process	3	Biological Process
AP-3 adaptor complex	3	Cellular Component
aconitate hydratase activity	3	Molecular Function
PAS complex	3	Cellular Component
phosphatidylinositol biosynthetic process	3	Biological Process
integral component of organelle membrane	3	Cellular Component
response to zinc ion	3	Biological Process
1-aminocyclopropane-1-carboxylate deaminase activity	3	Molecular Function
TORC2 signaling	3	Biological Process
phospholipid scramblase activity	3	Molecular Function
phagophore	3	Cellular Component
oxygen carrier activity	3	Molecular Function
oxygen transport	3	Biological Process
Arp2/3 complex binding	3	Molecular Function
(1->3)-beta-D-glucan biosynthetic process	3	Biological Process
glucanosyltransferase activity	3	Molecular Function
cellular component organization or biogenesis	3	Biological Process
phosphorelay response regulator activity	3	Molecular Function
clathrin-coated vesicle	3	Cellular Component
anion binding	3	Molecular Function
negative regulation of glucose mediated signaling pathway	3	Biological Process
cellular response to alkaline pH	3	Biological Process
plasma membrane of cell tip	3	Cellular Component
glutathione hydrolase activity	3	Molecular Function
trehalose catabolic process	3	Biological Process
cellular lipid catabolic process	3	Biological Process
organic acid catabolic process	3	Biological Process
clathrin adaptor complex	3	Cellular Component
triglyceride catabolic process	3	Biological Process
negative regulation of endopeptidase activity	3	Biological Process
L-methionine salvage from S-adenosylmethionine	3	Biological Process
poly(A)-specific ribonuclease activity	3	Molecular Function
traversing start control point of mitotic cell cycle	3	Biological Process
DNA replication checkpoint signaling	3	Biological Process
tRNA (m1A) methyltransferase complex	3	Cellular Component
Mre11 complex	3	Cellular Component
maintenance of DNA trinucleotide repeats	3	Biological Process
P-type transmembrane transporter activity	3	Molecular Function
asparagine synthase (glutamine-hydrolyzing) activity	3	Molecular Function
asparagine biosynthetic process	3	Biological Process
secondary active sulfate transmembrane transporter activity	3	Molecular Function
replication fork protection complex	3	Cellular Component
mRNA catabolic process	3	Biological Process
sphingolipid catabolic process	3	Biological Process
ESCRT II complex	3	Cellular Component
multivesicular body sorting pathway	3	Biological Process
GTPase regulator activity	3	Molecular Function
rRNA 3'-end processing	3	Biological Process
dihydroxy-acid dehydratase activity	3	Molecular Function
3-hydroxy-arachidoyl-CoA dehydratase activity	3	Molecular Function
3-hydroxy-lignoceroyl-CoA dehydratase activity	3	Molecular Function
3-hydroxy-behenoyl-CoA dehydratase activity	3	Molecular Function
very-long-chain 3-hydroxyacyl-CoA dehydratase activity	3	Molecular Function
ATP:ADP antiporter activity	3	Molecular Function
dolichol metabolic process	3	Biological Process
galactonate dehydratase activity	3	Molecular Function
negative regulation of septation initiation signaling	3	Biological Process
phenylalanyl-tRNA aminoacylation	3	Biological Process
tRNA-specific adenosine deaminase activity	3	Molecular Function
tRNA wobble adenosine to inosine editing	3	Biological Process
response to antibiotic	3	Biological Process
regulation of RNA polymerase II transcription preinitiation complex assembly	3	Biological Process
AP-1 adaptor complex	3	Cellular Component
carnitine biosynthetic process	3	Biological Process
regulation of transcription from RNA polymerase II promoter in response to oxidative stress	3	Biological Process
regulation of protein localization	3	Biological Process
ATP export	3	Biological Process
long-chain fatty acid biosynthetic process	3	Biological Process
ascospore wall	3	Cellular Component
oxidoreductase activity, acting on NAD(P)H	3	Molecular Function
mitochondrial envelope	3	Cellular Component
cellular response to glucose starvation	3	Biological Process
positive regulation of mitotic sister chromatid separation	3	Biological Process
positive regulation of metaphase/anaphase transition of cell cycle	3	Biological Process
amino acid activation for nonribosomal peptide biosynthetic process	3	Biological Process
ribosome-associated ubiquitin-dependent protein catabolic process	3	Biological Process
mitochondrial membrane organization	3	Biological Process
oligosaccharide-lipid intermediate biosynthetic process	3	Biological Process
unidimensional cell growth	3	Biological Process
riboflavin reductase (NADPH) activity	3	Molecular Function
conversion of methionyl-tRNA to N-formyl-methionyl-tRNA	3	Biological Process
oxoglutarate dehydrogenase complex	3	Cellular Component
protein deglycosylation involved in glycoprotein catabolic process	3	Biological Process
protein domain specific binding	3	Molecular Function
response to organonitrogen compound	3	Biological Process
phosphoserine residue binding	3	Molecular Function
P-type potassium:proton transporter activity	3	Molecular Function
cortical actin cytoskeleton organization	3	Biological Process
regulation of cell cycle process	3	Biological Process
negative regulation of mitotic cell cycle	3	Biological Process
oxo-acid-lyase activity	3	Molecular Function
triglyceride biosynthetic process	3	Biological Process
EMC complex	3	Cellular Component
L-proline biosynthetic process	3	Biological Process
positive regulation of cellulose catabolic process	3	Biological Process
epoxide hydrolase activity	3	Molecular Function
regulation of phosphoprotein phosphatase activity	3	Biological Process
histone kinase activity	3	Molecular Function
protein localization to condensed chromosome	3	Biological Process
protein localization to chromosome, centromeric region	3	Biological Process
(1->6)-beta-D-glucan metabolic process	3	Biological Process
beta-glucan biosynthetic process	3	Biological Process
cell wall biogenesis	3	Biological Process
cystathionine beta-synthase activity	3	Molecular Function
cysteine biosynthetic process via cystathionine	3	Biological Process
cysteine biosynthetic process from serine	3	Biological Process
early endosome membrane	3	Cellular Component
asparagine-tRNA ligase activity	3	Molecular Function
fatty acid binding	3	Molecular Function
protein insertion into mitochondrial inner membrane	3	Biological Process
peptidyl-asparagine modification	3	Biological Process
CUT catabolic process	3	Biological Process
proton-transporting ATP synthase complex, coupling factor F(o)	3	Cellular Component
CAAX-box protein processing	3	Biological Process
mitochondrial RNA metabolic process	3	Biological Process
response to stress	3	Biological Process
cytoplasmic ubiquitin ligase complex	3	Cellular Component
cleavage involved in rRNA processing	3	Biological Process
glycerol dehydrogenase [NADP+] activity	3	Molecular Function
D-gluconate catabolic process	3	Biological Process
gluconokinase activity	3	Molecular Function
N(6)-L-threonylcarbamoyladenine synthase activity	3	Molecular Function
nucleotide-activated protein kinase complex	3	Cellular Component
urease activity	3	Molecular Function
transcription factor TFIIIB complex	3	Cellular Component
nuclear export signal receptor activity	3	Molecular Function
endocytic vesicle	3	Cellular Component
positive regulation of proteasomal ubiquitin-dependent protein catabolic process	3	Biological Process
phospholipid homeostasis	3	Biological Process
pyrophosphate hydrolysis-driven proton transmembrane transporter activity	3	Molecular Function
biotin biosynthetic process	3	Biological Process
intrinsic component of the cytoplasmic side of the plasma membrane	3	Cellular Component
mitochondrial pyruvate transmembrane transport	3	Biological Process
acetyl-CoA:L-glutamate N-acetyltransferase activity	3	Molecular Function
mitotic actomyosin contractile ring, intermediate layer	3	Cellular Component
septation initiation signaling	3	Biological Process
positive regulation of mitotic actomyosin contractile ring contraction	3	Biological Process
protein depalmitoylation	3	Biological Process
Smc5-Smc6 complex	3	Cellular Component
positive regulation of conidiophore development	3	Biological Process
BLOC-1 complex	3	Cellular Component
fumarate metabolic process	3	Biological Process
glucosamine 6-phosphate N-acetyltransferase activity	3	Molecular Function
actin filament polymerization	3	Biological Process
mRNA destabilization	3	Biological Process
regulation of cellular amide catabolic process	3	Biological Process
nitrite transport	3	Biological Process
nitrate transport	3	Biological Process
GTP cyclohydrolase II activity	3	Molecular Function
cellular magnesium ion homeostasis	3	Biological Process
amide transport	3	Biological Process
fructose 1,6-bisphosphate metabolic process	3	Biological Process
beta-mannosidase activity	3	Molecular Function
osmosensor activity	3	Molecular Function
negative regulation of protein kinase activity	3	Biological Process
phenol-containing compound biosynthetic process	3	Biological Process
glutaminyl-tRNAGln biosynthesis via transamidation	3	Biological Process
glutamyl-tRNA(Gln) amidotransferase complex	3	Cellular Component
sno(s)RNA processing	3	Biological Process
ferrochelatase activity	3	Molecular Function
squalene monooxygenase activity	3	Molecular Function
supramolecular complex	3	Cellular Component
response to metal ion	3	Biological Process
peptide transmembrane transporter activity	3	Molecular Function
pyridoxal phosphate biosynthetic process	3	Biological Process
C-terminal protein lipidation	3	Biological Process
autophagy of mitochondrion	3	Biological Process
telomerase RNA binding	3	Molecular Function
glucosyltransferase activity	3	Molecular Function
ribose phosphate metabolic process	3	Biological Process
nucleoside phosphate metabolic process	3	Biological Process
mitochondrial small ribosomal subunit	3	Cellular Component
Mcs4 RR-MAPKKK complex	3	Cellular Component
regulation of conidium formation	3	Biological Process
negative regulation of G2/M transition of mitotic cell cycle	3	Biological Process
signal transduction involved in filamentous growth	3	Biological Process
MAP-kinase scaffold activity	3	Molecular Function
cytoskeleton-dependent cytokinesis	3	Biological Process
lactoylglutathione lyase activity	3	Molecular Function
oleate hydratase activity	3	Molecular Function
cellular response to hypoxia	3	Biological Process
fungal-type cell wall (1->3)-beta-D-glucan biosynthetic process	3	Biological Process
carbon-oxygen lyase activity	3	Molecular Function
establishment of protein localization to mitochondrial membrane	3	Biological Process
protein insertion into membrane	3	Biological Process
oxalate metabolic process	3	Biological Process
inositol biosynthetic process	3	Biological Process
phenol-containing compound metabolic process	3	Biological Process
urea cycle	3	Biological Process
ubiquitin-like protein-specific protease activity	3	Molecular Function
regulation of glucose metabolic process	3	Biological Process
tRNA-guanine transglycosylation	3	Biological Process
aspartate family amino acid biosynthetic process	3	Biological Process
P-type proton-exporting transporter activity	3	Molecular Function
proton export across plasma membrane	3	Biological Process
glutamate-tRNA ligase activity	3	Molecular Function
glutamyl-tRNA aminoacylation	3	Biological Process
mitochondrial outer membrane translocase complex assembly	3	Biological Process
cellular polysaccharide biosynthetic process	3	Biological Process
RNA polymerase II-specific DNA-binding transcription factor binding	3	Molecular Function
protein phosphatase inhibitor activity	3	Molecular Function
endoplasmic reticulum signal peptide binding	3	Molecular Function
heme a metabolic process	3	Biological Process
tRNA-intron endonuclease activity	3	Molecular Function
Hrd1p ubiquitin ligase ERAD-L complex	3	Cellular Component
regulation of transcription involved in G1/S transition of mitotic cell cycle	3	Biological Process
nuclear MIS12/MIND complex	3	Cellular Component
anatomical structure development	3	Biological Process
alpha-ketoglutarate transport	3	Biological Process
'de novo' L-methionine biosynthetic process	3	Biological Process
very long-chain fatty acid catabolic process	3	Biological Process
microbody lumen	3	Cellular Component
ADP transport	3	Biological Process
cellular response to unfolded protein	3	Biological Process
peptidoglycan turnover	3	Biological Process
N-acetylglucosamine metabolic process	3	Biological Process
posttranslational protein targeting to membrane, translocation	3	Biological Process
histone deacetylase binding	3	Molecular Function
microtubule organizing center organization	3	Biological Process
non-membrane-bounded organelle assembly	3	Biological Process
dolichyl-phosphate-mannose-protein mannosyltransferase activity	3	Molecular Function
protein O-linked mannosylation	3	Biological Process
inositol phosphoceramide synthase complex	3	Cellular Component
U6 snRNA binding	3	Molecular Function
malate transmembrane transporter activity	3	Molecular Function
malate transmembrane transport	3	Biological Process
3-hydroxyanthranilate 3,4-dioxygenase activity	3	Molecular Function
vacuolar protein processing	3	Biological Process
U4 snRNP	3	Cellular Component
choline monooxygenase activity	3	Molecular Function
L-arabinose catabolic process to xylulose 5-phosphate	3	Biological Process
host cell cytoplasm	3	Cellular Component
cytolysis	3	Biological Process
UTP-C complex	3	Cellular Component
cellulose 1,4-beta-cellobiosidase activity	3	Molecular Function
transport vesicle	3	Cellular Component
meiotic strand invasion	3	Biological Process
chromosome organization involved in meiotic cell cycle	3	Biological Process
mating-type region heterochromatin	3	Cellular Component
NAD-dependent histone deacetylase activity	3	Molecular Function
epsilon DNA polymerase complex	3	Cellular Component
glycine catabolic process	3	Biological Process
oxidoreductase activity, acting on the CH-NH2 group of donors, disulfide as acceptor	3	Molecular Function
protein tag	3	Molecular Function
new growing cell tip	3	Cellular Component
voltage-gated calcium channel activity	3	Molecular Function
protein unfolding	3	Biological Process
polyphosphate catabolic process	3	Biological Process
CDP-choline pathway	3	Biological Process
shikimate metabolic process	3	Biological Process
inositol monophosphate 1-phosphatase activity	3	Molecular Function
3-phosphoshikimate 1-carboxyvinyltransferase activity	3	Molecular Function
cellular response to oxygen radical	3	Biological Process
response to superoxide	3	Biological Process
maturation of LSU-rRNA	3	Biological Process
protein transmembrane import into intracellular organelle	3	Biological Process
NADH dehydrogenase activity	3	Molecular Function
heme transport	3	Biological Process
ubiquitin-dependent endocytosis	3	Biological Process
establishment of mitotic spindle orientation	3	Biological Process
vesicle transport along microtubule	3	Biological Process
[truncated: 3,600 more rows]
