# Supplementary material for: Whole genome sequence characterization of Aspergillus terreus ATCC 20541 and genome comparison of the fungi A. terreus
Source: Sci Rep. 2023 Jan 5;13:194. doi: 10.1038/s41598-022-27311-7 (PMC9814666; doi:10.1038/s41598-022-27311-7)
Supplement: Supplementary file 3 — Supplementary Table S2. [file 41598_2022_27311_MOESM3_ESM.xlsx]

## Sheet: Table S2
Table S2. CAZy comparison of A. terreus strains
The number of CAZy genes related to plant biomass degradation.
CAZy		45A	ASM-1	ATCC20541	ATCC20542	IFO6365	M6925	ML-44	NIH2624	TN-484	W25
Cellulose	AA9	10	10	10	10	10	10	10	10	10	10
	GH45	0	0	0	0	0	0	0	0	0	0
	GH5_22	2	2	2	2	1	2	2	2	1	2
	GH5_4	1	1	1	1	1	1	1	1	1	1
	GH5_5	3	3	3	3	3	3	3	3	3	3
	GH6	2	2	2	2	2	2	2	2	2	2
	GH7	4	4	4	4	4	4	4	4	4	4
Xylan	CE1	3	3	2	3	3	2	2	3	3	3
	CE15	1	1	1	1	1	1	1	1	1	1
	GH10	4	4	4	4	4	4	4	4	4	4
	GH11	2	2	2	2	2	2	2	2	2	2
	GH115	2	2	2	2	2	2	2	2	2	2
	GH62	3	3	3	3	3	3	3	3	3	3
	GH67	2	2	2	2	2	2	2	2	2	2
Galactomannan	GH134	1	1	1	1	1	1	1	1	1	1
	GH26	0	0	0	0	0	0	0	0	0	0
	GH27	5	5	5	5	5	5	5	5	5	5
	GH36	4	4	4	4	4	4	4	4	4	4
	GH5_7	3	3	3	3	3	3	3	3	3	3
Xyloglucan	GH12	4	5	5	4	4	5	5	4	4	5
	GH29	2	2	2	1	2	2	2	2	2	2
	GH74	1	1	1	1	1	1	1	1	1	1
	GH95	3	3	3	3	3	3	3	3	3	3
Pectin	CE12	2	2	2	3	2	2	2	2	2	2
	CE8	1	1	1	1	1	1	1	1	1	1
	GH105	2	2	2	2	2	2	2	2	2	2
	GH28	8	8	8	8	7	8	8	8	7	8
	GH53	1	1	1	1	1	1	1	1	1	1
	GH78	5	7	7	6	5	7	7	5	5	7
	GH88	1	1	1	1	1	1	1	1	1	1
	GH93	3	3	3	3	3	3	3	3	3	3
	PL1	7	7	7	7	7	7	7	7	7	7
	PL11	0	0	0	0	0	0	0	0	0	0
	PL22	0	0	0	0	0	0	0	0	0	0
	PL3	3	3	3	3	3	3	3	3	3	3
	PL4	3	3	3	3	3	3	3	3	3	3
	PL9	1	1	1	1	1	1	1	1	1	1
Starch	GH13_1	5	5	5	5	4	5	5	5	4	5
	GH13_40	2	2	2	2	2	2	2	2	2	2
	GH13_5	2	2	2	2	2	2	2	2	2	2
	GH133	1	1	1	1	1	1	1	1	1	1
	GH15	2	2	3	3	2	2	2	2	2	2
	GH31	10	10	11	10	10	11	10	11	10	10
Inulin	GH32	6	8	6	6	6	11	8	6	6	6
